# Supplementary material for: Interplay Between Dysregulated Immune System and the Footprints of Blood-Borne miRNAs in Treatment Naive Crohn’s Disease and Ulcerative Colitis Patients
Source: Int J Mol Sci. 2025 Dec 15;26(24):12042. doi: 10.3390/ijms262412042 (PMC12732772; doi:10.3390/ijms262412042)
Supplement: Supplementary file 1 [file ijms-26-12042-s001.zip]

Archive with 6 entries (6 files):
- Supplementary_Figure S1.pdf
- Supplementary_Table S1.pdf
- Supplementary_Table S2.xlsx
- Supplementary_Table S3.pdf
- Supplementary_Table S4.pdf
- Supplementary_Table S5.pdf
