# Supplementary material for: Interplay Between Dysregulated Immune System and the Footprints of Blood-Borne miRNAs in Treatment Naive Crohn’s Disease and Ulcerative Colitis Patients
Source: Int J Mol Sci. 2025 Dec 15;26(24):12042. doi: 10.3390/ijms262412042 (PMC12732772; doi:10.3390/ijms262412042)
Supplement: Supplementary file 1 [file ijms-26-12042-s001.zip › Supplementary_Table S2.xlsx]

## Sheet: Munka1
miRNA	SAMPLE_CODE	CD1	CD2	CD3	CD4	CU1	CU2	CU3	CU4	CU5	CU6	CU7	CD5	CD6	CD7	CU8	CU9	CU10	CD8	CONTROL1	CONTROL2	CONTROL3	CONTROL4	CONTROL5	CONTROL6	CONTROL7	CONTROL8	CONTROL9
	miRNA	1_miR_read_length.fastq	2_miR_read_length.fastq	3_miR_read_length.fastq	4_miR_read_length.fastq	5_miR_read_length.fastq	6_miR_read_length.fastq	7_miR_read_length.fastq	8_miR_read_length.fastq	9_miR_read_length.fastq	10_miR_read_length.fastq	11_miR_read_length.fastq	12_miR_read_length.fastq	13_miR_read_length.fastq	14_miR_read_length.fastq	15_miR_read_length.fastq	16_miR_read_length.fastq	17_miR_read_length.fastq	18_miR_read_length.fastq	19_miR_read_length.fastq	20_miR_read_length.fastq	21_miR_read_length.fastq	22_miR_read_length.fastq.x	23_miR_read_length.fastq	control1	control2	control3	control4
1.	hsa-miR-10395-3p	4.13306	0	14.4336	2.44184	5.66332	1.29483	0	6.03297	0.681124	0	2.95775	1.09687	0	0	0	0	0	0	0	0	0	0	0	0	0	0	0
2.	hsa-miR-1229-3p	7.43952	61.3874	6.18581	5.79938	9.06132	0.863219	0	0	0	0	2.27519	0	0	0.677677	0.461165	0.91221	0.934716	0	0	1.40006	0.735985	1.20115	0.796408	1.12212	0.632896	0	0
3.	hsa-miR-1238-3p	5.78629	0	8.24775	4.88369	16.99	3.88448	0	0	1.36225	0	6.37054	0.548433	0	1.35535	1.61408	0.91221	0	0	1.22695	1.05005	0	0.857964	0.99551	0	0	0	0
4.	hsa-miR-1248	0	0	0	0	0	0	0	0	0	30.2764	0	0.548433	0	0	0	0	0	0	0	0	0	0	0	0	0	0	0
5.	hsa-miR-195-3p	1.65323	0	0	0.915691	0	0	61.0588	0	0	0	0	0	0	0	0	0	0	0	0	0	0	0	0	0	0	0	0
6.	hsa-miR-195-5p	0	0	0	0	0	0	0	0	0	0	0	11.2429	9.84038	7.1156	7.60923	0	9.97031	4.58095	7.36171	17.5008	0	0	13.9371	0	9.49344	0	0
7.	hsa-miR-3173-5p	17.3589	40.9249	12.3716	20.1452	29.4493	10.1428	0	2.68132	2.38393	0	15.2438	1.09687	6.47393	4.06606	2.53641	4.37861	4.98515	0.723309	8.17968	4.3752	0.735985	5.14778	2.78743	3.92741	3.16448	4.21187	0
8.	hsa-miR-378g	0	0	0	0	0	0	0	0	0	0	0	0	0	17.6196	18.6772	12.2236	18.0712	0	31.6962	0	0	0	7.56587	0	0	0	0
9.	hsa-miR-4433b-5p	5.78629	0	0	9.15691	0	3.02127	366.353	1.34066	2.38393	0	1.1376	4.66168	4.40227	6.77677	2.07524	14.2305	6.23144	1.44662	7.5662	6.12528	4.41591	9.6092	4.57934	8.69641	4.43027	10.1085	0
10.	hsa-miR-485-3p	5.78629	0	37.1149	5.18892	0	1.94224	447.764	0	0	0	5.00543	1.6453	3.10749	6.43793	1.84466	1.82442	2.80415	0	6.33925	6.12528	2.06076	4.28982	2.19012	2.24424	0.949344	0	0
11.	hsa-miR-511-5p	4.13306	0	0	2.44184	0	1.29483	0	1.34066	1.36225	30.2764	0.682558	0	0	0	0.922331	0.729768	0	0	0	0	0	0.857964	1.19461	0	0	0	0
12.	hsa-miR-543	39.6774	0	249.494	44.5636	24.9186	21.1489	1567.17	43.5715	8.17348	151.382	54.1496	13.1624	10.6172	12.1982	5.53398	5.83815	12.4629	0.723309	8.58866	19.7759	10.8926	17.5025	16.1273	5.61059	5.37961	5.05425	0
13.	hsa-miR-625-5p	12.3992	69.5723	0	10.6831	0	9.49541	0	2.01099	6.13011	0	1.36512	17.2756	3.36644	15.9254	2.53641	9.30455	11.2166	27.0035	4.08984	7.52535	2.35515	3.08867	5.57485	3.92741	4.74672	1.68475	0
14.	hsa-miR-6509-3p	0	16.37	0	1.83138	0	0	0	0	0	0	0	0.548433	0	0	0	0	0	0	0	0	0	0	0.796408	0	0	0	0
15.	hsa-miR-6833-3p	5.78629	0	10.3097	6.71507	4.53066	1.94224	0	0	3.40562	0	7.50814	1.37108	3.36644	2.03303	1.61408	2.91907	1.24629	0	1.84043	2.80013	3.23833	3.94663	4.97755	4.20794	0	3.3695	0
16.	hsa-miR-6855-5p	4.13306	24.5549	0	4.27323	0	1.72644	0	0	4.4273	0	2.50271	0	0	1.35535	0	1.45954	0	2.89323	1.84043	0	0.735985	2.05911	0.796408	0	0	0.561583	0
17.	hsa-miR-92b-3p	0	0	853.642	728.89	0	682.806	610.588	0	0	817.463	0	238.568	0	449.3	246.032	424.36	309.08	257.739	243.959	390.793	165.597	382.48	436.631	0	0	0	0
18.	hsa-miR-937-3p	15.7056	57.2949	24.7432	11.2935	39.6433	15.3221	40.7058	6.7033	3.06506	0	14.1062	0	3.36644	5.76025	2.07524	2.73663	1.86943	1.20551	2.04492	2.45011	0.883182	2.4023	2.38922	0	0	0	0
19.	hsa-miR-943-3p	4.13306	0	0	0	0	0	0	2.01099	0	0	5.23295	0	1.03583	1.35535	0	1.64198	0.934716	0	0	0.87504	0	0	0	0	0	0	0
20.	hsa-miR-485-5p	4.13306	12.2775	18.5574	1.83138	5.66332	1.51063	366.353	1.34066	0	0	0.910078	3.2906	1.8127	2.03303	1.15291	0	0	0.723309	1.43144	0	0	1.02956	0.597306	0	0	0.561583	0
21.	hsa-miR-6803-3p	2.47984	20.4625	4.12387	3.96799	9.06132	1.07902	0	0	0	0	4.55039	0	3.10749	2.71071	1.15291	1.82442	0	0	1.43144	2.97514	2.35515	3.60345	1.79192	8.69641	0	2.80791	0
22.	hsa-miR-431-5p	0	0	10.3097	0	0	0	0	0	0	0	0.910078	2.46795	0.776872	0.677677	0.922331	1.09465	3.11572	0.723309	1.63594	2.45011	3.82712	2.57389	2.19012	0	1.89869	1.40396	0
23.	hsa-miR-493-5p	16.5323	12.2775	84.5394	8.24122	0	7.12155	508.823	8.71429	0	0	19.7942	25.2279	13.2068	31.512	2.99757	2.73663	8.41245	0.964412	6.33925	8.40039	1.32477	4.63301	1.79192	2.52477	1.58224	3.08871	0.627035
24.	hsa-miR-6857-3p	4.95968	0	8.24775	7.0203	12.4593	0	0	0	2.38393	0	9.55582	0	1.8127	2.03303	1.61408	4.19617	2.80415	0	2.65839	2.1001	1.03038	3.26026	2.98653	0	0	3.3695	0.940552
25.	hsa-let-7f-1-3p	12.3992	0	0	4.57846	11.3266	4.5319	0	0	3.06506	0	4.09535	0.548433	0	0	0	1.09465	3.42729	2.41103	6.74823	0	0	1.20115	1.39371	1.96371	3.16448	0	0.940552
26.	hsa-miR-224-5p	18.1855	16.37	24.7432	2.44184	11.3266	9.49541	793.764	2.68132	2.04337	0	3.64031	8.22649	4.92019	4.74374	6.6869	1.09465	4.05044	1.20551	3.47636	1.57507	1.61917	5.14778	5.17665	1.96371	2.53158	2.80791	0.940552
27.	hsa-miR-2355-3p	0	0	0	0	0	0.863219	0	0	0	0	0	1.37108	1.29479	1.35535	1.3835	0.729768	4.05044	0	4.70331	1.57507	1.17758	1.54434	0.99551	1.96371	2.84803	0	0.940552
28.	hsa-miR-24-1-5p	1.65323	0	0	1.22092	0	3.23707	0	5.36264	3.40562	0	1.82016	2.46795	3.10749	0.677677	1.15291	2.1893	1.86943	2.16993	0	1.75008	2.06076	1.88752	1.99102	1.96371	2.53158	0.842374	0.940552
29.	hsa-miR-3146	2.47984	0	0	1.83138	0	3.02127	0	0	0	0	0.910078	1.09687	1.29479	0	2.53641	1.82442	1.86943	1.68772	2.04492	1.05005	1.61917	2.05911	1.19461	1.68318	1.58224	2.52712	0.940552
30.	hsa-miR-3187-3p	0	0	0	2.44184	0	1.51063	0	0	0	0	1.59264	1.91952	0	3.72722	2.53641	3.10152	2.80415	0.964412	5.1123	2.2751	0.883182	3.77504	2.58833	3.64688	0	0	0.940552
31.	hsa-miR-338-5p	0	0	14.4336	4.27323	0	1.29483	0	2.68132	1.36225	0	2.95775	1.6453	5.17915	9.14863	3.91991	5.47326	11.5282	3.85765	9.61112	4.90023	0.735985	0.857964	3.78294	0	2.84803	1.68475	0.940552
32.	hsa-miR-3614-5p	4.13306	8.18498	51.5484	12.5144	4.53066	5.17931	0	6.7033	2.72449	0	1.82016	0	2.07166	2.03303	2.53641	1.09465	0	0	1.02246	0	0.294394	0	1.79192	1.40265	0	2.52712	0.940552
33.	hsa-miR-433-3p	0	0	12.3716	1.83138	0	0	0	1.34066	0	0	3.18527	1.09687	1.8127	5.08257	0	0.547326	0	0	3.06738	1.40006	0	0.686371	0.597306	0	0	0	0.940552
34.	hsa-miR-4498	0	0	8.24775	0	0	0.863219	0	2.01099	1.36225	0	0.910078	0	0	0.677677	0	0	0	0	0	0	0	0	0	0	0	1.40396	0.940552
35.	hsa-miR-4503	0	0	0	3.66276	0	2.37385	0	1.34066	0	0	0	6.30698	4.66123	3.38838	4.15049	7.29768	4.98515	4.09875	2.04492	4.3752	5.0047	3.94663	6.76947	1.40265	1.89869	1.96554	0.940552
36.	hsa-miR-4797-3p	3.30645	0	0	1.22092	3.39799	1.29483	0	4.69231	0.681124	0	2.50271	0.822649	1.29479	0	0	1.45954	1.55786	1.92882	1.22695	0	0.883182	0	0.796408	0	0.949344	1.40396	1.25407
37.	hsa-miR-5582-3p	0	0	6.18581	2.44184	0	1.94224	0	0	3.74618	0	0	3.83903	1.55374	0	2.99757	2.1893	4.67358	3.61654	0.613476	2.80013	5.1519	2.4023	1.99102	3.64688	4.43027	2.80791	1.25407
38.	hsa-miR-6733-5p	0	0	0	1.52615	0	0.647414	0	0	1.70281	0	1.1376	4.11325	3.6254	3.72722	3.22816	2.00686	2.181	2.41103	3.27187	1.92509	1.03038	1.71593	0.796408	0.841588	0.632896	1.96554	1.25407
39.	hsa-miR-6735-5p	3.30645	0	0	1.22092	0	1.07902	0	0	0.681124	0	1.59264	1.37108	1.03583	1.35535	0.922331	0	0	1.20551	1.22695	0.525024	0	1.88752	0	1.12212	0.949344	1.12317	1.25407
40.	hsa-miR-6780a-5p	0	0	0	2.44184	0	0	0	2.68132	2.72449	0	2.04767	1.6453	1.03583	1.69419	1.15291	2.00686	0	3.85765	2.86289	1.22506	0.588788	1.71593	1.19461	0	0	1.12317	1.25407
41.	hsa-miR-942-3p	1.65323	0	0	0	0	1.29483	0	0	0.681124	0	0.910078	3.01638	2.84853	3.72722	1.84466	3.4664	3.42729	1.92882	2.24941	3.32515	1.03038	0	1.39371	1.68318	1.26579	1.12317	1.25407
42.	hsa-let-7b-3p	16.5323	40.9249	18.5574	17.7034	29.4493	4.96351	0	19.4396	6.13011	0	10.4659	2.46795	0	4.4049	0	0	7.16616	3.37544	12.474	1.40006	1.32477	2.23071	2.58833	6.17165	4.43027	2.52712	1.25407
43.	hsa-miR-127-5p	0	0	0	0	0	0	40.7058	0	0	0	0	2.46795	0	0.677677	0	0	0.623144	0	2.65839	1.05005	0.735985	0	0	1.12212	0.632896	1.12317	1.25407
44.	hsa-miR-130a-5p	0	0	0	0	0	0	0	0	0	0	0	0.548433	0	0	0	0	0.934716	1.44662	1.02246	0	0.735985	0	0	1.12212	1.26579	0	1.25407
45.	hsa-miR-196a-5p	0	0	4.12387	0.610461	0	11.006	0	0	0	0	4.09535	0	0	3.72722	0	2.73663	0	0	0	8.7504	0	0	0	1.68318	3.48093	0	1.25407
46.	hsa-miR-200b-3p	0	0	0	4.88369	0	4.31609	0	3.35165	2.72449	0	5.91551	9.04914	6.73289	7.79328	2.07524	2.73663	9.03559	2.41103	11.4515	10.8505	1.61917	3.26026	2.38922	5.33006	1.58224	3.65029	1.25407
47.	hsa-miR-26a-2-3p	0	0	0	3.35753	4.53066	3.45287	0	5.36264	2.72449	0	1.36512	1.91952	0	0	0	1.09465	7.16616	0	1.43144	1.57507	1.17758	1.88752	2.58833	0	0.949344	0.561583	1.25407
48.	hsa-miR-3160-3p	0	0	0	0	0	0.647414	0	0	0	0	0	0	0	1.35535	1.3835	0	0	0	0	0.350016	0	0	0.398204	0	0	0	1.25407
49.	hsa-miR-3934-5p	8.26613	0	0	1.22092	3.39799	1.72644	0	1.34066	0	0	2.73023	1.37108	1.55374	2.71071	3.22816	6.02059	0.934716	0	5.52128	1.05005	2.50235	3.94663	0	1.40265	1.26579	3.93108	1.25407
50.	hsa-miR-4446-3p	8.26613	0	8.24775	2.13661	0	1.72644	2808.7	1.34066	2.38393	75.6911	2.27519	3.01638	1.29479	6.77677	4.38107	2.00686	0	0	3.47636	4.3752	1.91356	1.20115	0	1.40265	0	3.08871	1.25407
51.	hsa-miR-4474-3p	3.30645	0	0	1.52615	0	0	0	0	0	0	0.682558	0	0	1.01651	0.691748	1.27709	0.623144	1.20551	2.4539	1.05005	0.441591	1.37274	0.99551	2.80529	0	1.12317	1.25407
52.	hsa-miR-570-3p	0	0	0	0	0	0	0	0	0	0	0.455039	1.91952	0	0	0.922331	1.45954	2.80415	2.16993	1.63594	2.2751	1.76636	4.63301	1.79192	4.769	2.21514	0	1.25407
53.	hsa-miR-6505-5p	2.47984	0	0	1.52615	0	3.23707	0	0	0	0	1.82016	3.01638	2.07166	1.35535	1.15291	1.64198	1.55786	0	3.06738	1.22506	0.441591	3.08867	2.58833	0	1.26579	1.12317	1.25407
54.	hsa-miR-6515-5p	3.30645	0	0	0	0	1.07902	0	0	1.70281	0	0	0	0	2.03303	0	1.45954	0	2.41103	0	0.525024	0.735985	0	0	0	0	1.96554	1.25407
55.	hsa-miR-664b-3p	0	0	0	0	0	0	0	0	0	0	2.50271	0	0	1.35535	2.07524	0.91221	1.86943	1.44662	0.817968	1.40006	3.09114	4.28982	5.17665	4.20794	3.16448	5.33504	1.25407
56.	hsa-miR-6741-3p	8.26613	28.6474	0	7.32553	18.1226	9.0638	81.4117	2.68132	1.70281	0	6.82558	0	3.10749	2.03303	2.53641	2.55419	0.623144	0	0.817968	3.32515	1.76636	1.71593	1.79192	2.80529	0.949344	1.12317	1.25407
57.	hsa-miR-6837-3p	0	0	0	0	4.53066	0	0	0	0	0	1.36512	0	0	0	0	1.09465	0	0	0	0	0	0	1.19461	0	0	0	1.25407
58.	hsa-miR-6894-3p	0	0	0	11.904	11.3266	3.23707	0	0	0	0	6.82558	0	1.8127	0	0	3.4664	0	0	1.63594	0	0	1.54434	0	1.96371	0	0	1.25407
59.	hsa-miR-889-3p	4.13306	0	22.6813	4.27323	5.66332	2.37385	122.118	0	1.36225	0	0	10.4202	2.33062	2.71071	3.45874	1.82442	5.6083	0	2.86289	1.92509	4.8575	3.08867	2.19012	2.52477	0.949344	2.24633	1.25407
60.	hsa-let-7f-2-3p	0	0	0	2.74707	0	2.80546	0	0	4.4273	0	0.682558	0	0	1.01651	0.461165	1.09465	2.181	3.37544	3.47636	0.700032	2.94394	2.23071	3.98204	2.80529	2.21514	1.68475	1.25407
61.	hsa-miR-1178-3p	0	0	0	1.83138	6.79599	0.863219	0	0	0	0	1.36512	0	0	1.01651	0	0.91221	0	0	0	0.700032	0	0	0	0	0	0	1.25407
62.	hsa-miR-1277-5p	1.65323	0	0	2.74707	3.39799	1.72644	40.7058	0	1.70281	0	0	0.822649	1.03583	0	0.461165	1.45954	5.6083	0.964412	1.84043	1.22506	2.79674	1.54434	2.19012	2.80529	2.84803	2.52712	1.56759
63.	hsa-miR-1288-3p	10.746	16.37	4.12387	5.49415	15.8573	6.04253	0	6.03297	6.13011	0	4.77791	1.91952	2.58957	4.4049	6.91748	2.1893	1.86943	6.02757	3.47636	1.22506	1.03038	2.74548	1.99102	0.841588	1.26579	2.52712	1.56759
64.	hsa-miR-1289-3p	0	0	0	1.22092	0	0	0	2.68132	2.72449	0	2.27519	1.09687	2.58957	2.03303	2.07524	3.4664	1.55786	0.964412	2.04492	1.92509	0.883182	1.54434	1.19461	1.96371	1.58224	5.05425	1.56759
65.	hsa-miR-136-3p	0	8.18498	0	2.13661	0	0.431609	0	0	0	0	0	3.01638	0	0	0	0	1.86943	0	1.22695	0	0.883182	1.02956	0.796408	1.68318	2.53158	1.68475	1.56759
66.	hsa-miR-181c-5p	0	0	0	0.915691	3.39799	1.29483	0	0	1.70281	0	1.36512	3.2906	3.36644	3.04954	2.53641	3.10152	11.8397	2.41103	6.74823	5.25024	5.59349	7.55008	3.98204	7.01324	7.59475	1.96554	1.56759
67.	hsa-miR-23b-5p	2.47984	16.37	12.3716	3.66276	2.26533	1.72644	61.0588	0	2.04337	0	1.82016	0.822649	1.03583	3.38838	1.15291	1.45954	0.934716	1.44662	1.84043	1.75008	0.883182	1.37274	1.19461	1.40265	0	1.12317	1.56759
68.	hsa-miR-23c	0	0	0	0	0	0	0	0	0	0	0.455039	0	1.55374	0	0	0	0.934716	0.964412	1.02246	2.2751	1.47197	1.02956	0.796408	6.73271	2.53158	3.08871	1.56759
69.	hsa-miR-31-5p	0	0	0	0	0	0	0	0	0	0	0.455039	2.46795	2.33062	1.35535	1.61408	1.64198	0	0	2.4539	6.12528	0	2.74548	3.38473	5.33006	4.11382	0	1.56759
70.	hsa-miR-3164-5p	4.13306	0	0	3.66276	0	2.37385	0	0	0	0	2.95775	2.19373	4.40227	3.38838	3.68932	3.28396	4.05044	1.20551	5.52128	3.67517	1.76636	4.8046	1.39371	1.96371	3.48093	3.93108	1.56759
71.	hsa-miR-3683-5p	0	0	0	0.610461	0	0.647414	0	2.01099	0	0	0	0	0.517915	0	0.691748	1.09465	0	0.723309	1.63594	1.05005	0.735985	1.20115	1.39371	0	1.58224	0.561583	1.56759
72.	hsa-miR-452-5p	1.65323	0	0	1.52615	0	0.431609	0	0	0	0	0	5.75855	2.58957	1.69419	14.7573	1.64198	3.73887	0	1.43144	1.22506	0.883182	5.31938	2.78743	6.17165	1.58224	2.24633	1.56759
73.	hsa-miR-4690-3p	4.13306	0	0	2.44184	0	2.37385	0	3.35165	1.70281	0	3.86783	3.2906	1.55374	2.37187	1.15291	1.27709	1.24629	2.41103	1.22695	0	0.441591	1.02956	0.398204	2.24424	1.58224	3.93108	1.56759
74.	hsa-miR-4742-5p	5.78629	12.2775	0	7.93599	0	2.80546	0	2.68132	6.47068	0	2.95775	2.74216	2.33062	7.1156	2.99757	4.01373	2.49258	3.37544	2.4539	5.60026	2.35515	2.91708	3.58383	2.24424	4.43027	1.12317	1.56759
75.	hsa-miR-4755-5p	8.26613	0	0	7.63076	5.66332	4.96351	0	4.02198	2.72449	0	11.376	1.09687	3.6254	2.71071	1.3835	2.1893	1.86943	1.20551	1.43144	3.15015	1.47197	2.4023	2.98653	0.841588	2.53158	1.68475	1.56759
76.	hsa-miR-5000-3p	1.65323	0	0	1.52615	2.26533	1.51063	0	0	2.72449	0	0.682558	5.75855	1.8127	2.03303	6.45632	0	2.181	3.13434	1.63594	1.57507	0.735985	1.71593	0.796408	0.841588	0	0	1.56759
77.	hsa-miR-6503-3p	0	0	0	0.915691	0	1.07902	0	0	0	0	0.682558	0	0.517915	0	1.61408	0	1.55786	0.964412	1.43144	0	1.17758	2.05911	1.59282	3.64688	2.84803	2.80791	1.56759
78.	hsa-miR-6882-5p	0	0	0	0	0	2.37385	0	0	0	0	1.59264	0.822649	4.40227	1.01651	0.922331	2.91907	0	0.482206	2.86289	3.32515	0	0.857964	1.39371	2.24424	2.21514	3.93108	1.56759
79.	hsa-miR-7855-5p	0	0	0	2.13661	0	0.863219	0	0	0	0	3.18527	1.6453	1.8127	4.06606	1.61408	3.10152	0.623144	3.37544	1.84043	0.87504	1.17758	0	1.99102	0.561059	1.89869	1.40396	1.56759
80.	hsa-miR-874-3p	0	0	0	0	0	0.647414	0	0	0	0	0	1.6453	0	1.01651	1.15291	2.55419	3.11572	0.964412	5.52128	2.45011	1.32477	3.26026	2.38922	3.92741	4.74672	1.68475	1.8811
81.	hsa-miR-1273h-3p	2.47984	0	30.929	6.71507	10.194	4.96351	122.118	3.35165	1.36225	0	4.09535	4.11325	2.33062	6.77677	0	2.73663	4.36201	0.964412	1.63594	1.22506	0.735985	1.02956	2.19012	1.68318	3.16448	4.49266	1.8811
82.	hsa-miR-1468-5p	24.7984	16.37	28.8671	21.9766	21.5206	6.90575	40.7058	8.71429	8.17348	30.2764	11.6035	3.01638	4.14332	10.8428	3.91991	2.55419	4.67358	2.89323	5.93027	2.97514	1.47197	4.11823	2.38922	0.841588	0	1.12317	1.8811
83.	hsa-miR-16-1-3p	0	0	0	0	2.26533	0.863219	0	0	0	0	0	0	0	1.35535	0	0.729768	1.55786	0.482206	4.08984	0	0	1.02956	1.59282	4.769	3.16448	2.80791	1.8811
84.	hsa-miR-2277-5p	0	0	0	0	0	0	0	0	0	0	0	1.6453	2.33062	0	0.922331	2.00686	0.934716	0	1.63594	1.57507	1.76636	1.37274	0.99551	5.89112	2.84803	4.21187	1.8811
85.	hsa-miR-3138-3p	0	0	0	0	0	0	0	0	0	0	0.910078	0	1.03583	1.35535	1.15291	0.729768	0.623144	1.20551	0	0	0	0	0	0	0	0	1.8811
86.	hsa-miR-3150b-3p	0	0	4.12387	1.22092	2.26533	2.37385	0	0	1.36225	0	1.36512	2.74216	3.6254	1.35535	6.45632	2.91907	0	1.44662	4.29433	1.57507	0.735985	1.88752	0.796408	0.841588	0	1.68475	1.8811
87.	hsa-miR-3163	22.3186	45.0174	10.3097	28.9969	6.79599	10.7902	0	8.71429	17.3687	0	20.7043	17.0014	13.9837	17.6196	16.1408	11.6763	12.4629	13.5018	4.49882	14.5257	8.39023	10.4672	9.55689	3.08582	2.21514	4.49266	1.8811
88.	hsa-miR-3202	3.30645	0	0	1.22092	0	1.07902	0	0	0	0	0	1.09687	2.07166	1.69419	0.461165	0.91221	0.934716	0.964412	2.04492	1.05005	0.441591	0	0.398204	0	1.26579	1.40396	1.8811
89.	hsa-miR-382-3p	0	0	8.24775	2.74707	0	1.51063	0	0	0	0	0	8.77493	2.58957	5.42141	1.61408	0	0.623144	0	1.02246	1.75008	1.61917	2.74548	2.98653	1.96371	0	3.08871	1.8811
90.	hsa-miR-4661-5p	4.95968	0	16.4955	7.0203	4.53066	6.47414	0	8.04396	7.83292	0	10.4659	1.91952	3.10749	4.74374	2.53641	1.82442	1.24629	1.44662	0	1.40006	0.588788	0.686371	1.39371	0	0.949344	0	1.8811
91.	hsa-miR-4762-3p	0	0	0	2.74707	3.39799	2.15805	0	4.02198	2.72449	0	3.18527	1.91952	1.03583	2.71071	2.76699	2.1893	3.42729	1.68772	3.68085	1.05005	3.09114	3.94663	2.38922	0	2.21514	0	1.8811
92.	hsa-miR-491-5p	0	0	0	0	0	0	0	0	0	0	0.682558	1.91952	2.33062	1.69419	1.15291	1.82442	1.55786	0.482206	2.4539	1.05005	0.441591	1.02956	0.597306	1.96371	2.53158	0	1.8811
93.	hsa-miR-5584-5p	0	0	0	0	0	0.863219	0	0	0	0	0	0.822649	0	1.69419	0.691748	0.364884	0.623144	1.20551	0.613476	0	0.735985	0.686371	0.398204	0	0	0.842374	1.8811
94.	hsa-miR-6815-5p	10.746	8.18498	8.24775	8.24122	7.92865	4.5319	0	2.01099	7.83292	0	4.77791	3.2906	3.88436	5.42141	3.45874	3.64884	0.934716	6.75088	2.04492	2.80013	0.588788	1.88752	3.18563	2.24424	4.43027	3.08871	1.8811
95.	hsa-miR-1246	0	0	0	0	0	0.863219	0	0	0	0	0	0	0	0	0	0	0	0	1.22695	0	0	0	0	0	0	0	1.8811
96.	hsa-miR-1285-5p	0	0	0	0.915691	0	0	0	0	0.681124	0	1.82016	0.822649	1.03583	0	0.461165	0.91221	0.934716	0.482206	1.02246	0.700032	0.883182	1.02956	1.19461	0.841588	2.21514	2.24633	1.8811
97.	hsa-miR-188-5p	0	0	0	0	0	0	0	0	0	0	0	2.46795	3.6254	3.04954	1.61408	2.00686	3.11572	0	10.4291	4.72522	2.79674	5.49097	0.99551	1.96371	1.89869	1.12317	1.8811
98.	hsa-miR-3136-5p	0	0	0	0.610461	0	1.07902	0	0	0.681124	0	0	1.91952	2.58957	1.69419	2.07524	2.55419	3.11572	0.482206	2.86289	3.15015	2.20796	1.37274	1.99102	3.64688	3.16448	2.80791	2.19462
99.	hsa-miR-3199-5p	0	0	0	1.22092	0	0	0	0	4.08674	0	0.910078	0	2.58957	4.4049	2.76699	2.00686	1.86943	1.92882	4.08984	2.45011	0.883182	1.71593	2.98653	0	2.84803	3.3695	2.19462
100.	hsa-miR-375-3p	0	0	4.12387	4.27323	12.4593	2.15805	0	4.02198	4.76787	0	5.91551	2.46795	2.84853	2.71071	0.691748	3.10152	0.934716	3.13434	2.4539	1.40006	0	1.88752	1.79192	0	0	1.40396	2.19462
101.	hsa-miR-411-5p	4.95968	0	14.4336	7.93599	2.26533	1.72644	162.823	4.69231	0	0	0.910078	7.67806	2.07166	7.79328	1.84466	1.09465	5.6083	1.20551	5.1123	2.80013	4.26871	4.63301	2.78743	5.33006	6.64541	4.21187	2.19462
102.	hsa-miR-4646-5p	0	0	0	0	0	0.431609	0	0	2.38393	0	3.41279	0.822649	0	3.38838	3.45874	1.45954	0.934716	3.85765	2.86289	1.05005	0.588788	0.343186	0	0	1.89869	1.96554	2.19462
103.	hsa-miR-5001-3p	1.65323	0	0	1.22092	0	1.72644	0	2.01099	3.06506	0	3.64031	1.37108	1.8127	1.35535	2.07524	4.92594	9.97031	2.65213	4.70331	3.32515	5.1519	5.31938	5.37575	9.81853	5.06317	3.08871	2.19462
104.	hsa-miR-5010-5p	5.78629	12.2775	0	5.79938	2.26533	2.80546	0	0	4.76787	0	2.04767	3.01638	3.10749	7.1156	2.99757	6.02059	1.86943	8.4386	1.22695	2.97514	0.735985	4.28982	3.98204	3.08582	2.21514	1.12317	2.19462
105.	hsa-miR-514a-3p	3.30645	0	4.12387	3.35753	0	4.31609	0	4.02198	8.85461	0	1.36512	4.66168	2.33062	1.69419	3.68932	7.48012	5.6083	1.68772	3.47636	2.97514	3.38553	2.57389	1.99102	1.96371	3.16448	4.21187	2.19462
106.	hsa-miR-548az-5p	5.78629	0	0	0	4.53066	4.7477	0	0	2.72449	0	0	5.21011	3.6254	3.72722	4.15049	3.10152	3.42729	9.88522	3.47636	0	1.61917	1.37274	2.38922	0	3.48093	3.65029	2.19462
107.	hsa-miR-627-3p	0	0	0	0.610461	0	1.94224	0	0	0	0	0.910078	2.74216	2.84853	1.35535	0.922331	3.4664	4.36201	4.82206	4.08984	4.72522	2.64955	8.57964	9.35779	5.33006	3.79737	1.40396	2.19462
108.	hsa-miR-6747-3p	62.8226	106.405	61.8581	53.1101	72.4905	42.2977	0	26.1429	9.19517	0	35.038	0	12.9479	7.45444	6.6869	10.5816	5.29673	3.61654	14.5189	16.1007	4.56311	11.1535	6.96857	3.36635	2.84803	3.65029	2.19462
109.	hsa-miR-6783-3p	9.91936	0	14.4336	10.6831	11.3266	5.61092	0	10.7253	6.47068	0	16.3814	2.19373	4.40227	6.09909	3.68932	4.74349	0	1.44662	3.68085	1.75008	1.76636	2.05911	4.77845	0.841588	1.26579	4.77345	2.19462
110.	hsa-miR-6818-3p	15.7056	0	14.4336	17.0929	12.4593	14.8905	0	8.71429	10.898	0	7.50814	4.66168	9.58142	5.08257	7.37865	10.7641	4.05044	2.16993	6.13476	8.5754	6.03508	7.37849	10.3533	4.20794	4.11382	3.3695	2.19462
111.	hsa-miR-106a-3p	0	0	0	1.52615	0	1.29483	0	2.01099	1.36225	0	0.910078	3.83903	1.29479	4.4049	1.61408	6.20303	14.3323	15.4306	12.2695	4.3752	12.5117	9.95238	14.1362	16.5512	10.1263	1.96554	2.19462
112.	hsa-miR-1284-5p	2.47984	0	6.18581	6.10461	10.194	4.5319	0	7.37363	1.36225	0	7.96318	3.2906	4.66123	5.76025	2.30583	7.66257	3.42729	3.85765	3.27187	7.52535	1.76636	4.8046	5.37575	5.89112	4.11382	3.65029	2.19462
113.	hsa-miR-145-3p	3.30645	0	6.18581	7.93599	0	1.72644	0	4.02198	3.74618	0	1.36512	3.83903	2.58957	4.74374	3.68932	5.10838	14.0207	1.92882	6.54374	3.50016	2.50235	1.88752	3.58383	3.36635	2.84803	2.80791	2.19462
114.	hsa-miR-184	0	0	0	6.40984	0	4.31609	0	4.02198	5.44899	0	5.91551	1.37108	1.29479	1.69419	2.53641	1.82442	0.623144	0.964412	1.63594	2.80013	0.294394	0	1.59282	0	1.26579	2.52712	2.19462
115.	hsa-miR-3064-5p	1.65323	0	0	3.66276	2.26533	3.02127	0	2.01099	4.08674	0	6.37054	1.09687	0	2.37187	1.15291	2.55419	3.11572	3.13434	2.04492	1.92509	1.32477	1.37274	2.98653	0	0	3.93108	2.19462
116.	hsa-miR-3133	2.47984	0	0	0	4.53066	2.80546	0	3.35165	4.08674	0	2.50271	4.38746	1.8127	5.76025	1.84466	2.73663	2.49258	0.723309	2.04492	1.75008	1.32477	2.05911	1.79192	2.52477	2.53158	3.93108	2.19462
117.	hsa-miR-3179-3p	4.95968	0	0	5.18892	0	1.94224	0	2.01099	3.40562	0	4.77791	4.11325	3.10749	5.76025	2.76699	3.83128	1.24629	6.75088	2.24941	4.20019	2.35515	3.08867	3.38473	5.04953	2.53158	1.68475	2.19462
118.	hsa-miR-32-3p	0	0	0	4.57846	2.26533	3.66868	40.7058	4.02198	2.72449	0	1.1376	2.74216	2.58957	3.04954	1.15291	2.1893	4.98515	2.65213	3.88535	4.02519	2.79674	2.05911	2.78743	5.33006	4.74672	1.40396	2.19462
119.	hsa-miR-374b-3p	0	0	0	4.88369	0	5.17931	0	8.04396	2.72449	0	2.73023	15.3561	6.99185	5.08257	2.76699	9.66943	18.3828	11.0907	12.6785	8.05037	14.8669	14.2422	15.1317	9.25747	6.01251	3.93108	2.50814
120.	hsa-miR-499a-5p	4.13306	0	6.18581	15.5667	11.3266	11.8693	0	18.0989	16.6875	0	1.82016	6.03276	6.21497	9.14863	8.30098	10.9465	15.5786	7.9564	3.68085	7.00032	6.62387	5.31938	7.96408	7.5743	6.01251	4.21187	2.50814
121.	hsa-miR-5189-3p	2.47984	0	8.24775	9.76737	0	5.61092	0	5.36264	4.76787	0	12.5136	1.09687	3.88436	6.09909	3.22816	2.37175	0	0	4.49882	1.57507	3.67993	4.11823	2.38922	1.12212	1.58224	2.52712	2.50814
122.	hsa-miR-548q	4.13306	0	0	4.57846	0	3.66868	0	0	3.74618	0	3.64031	1.37108	3.36644	4.4049	1.84466	2.55419	2.49258	2.89323	6.54374	3.32515	0.883182	2.91708	2.58833	2.52477	2.21514	1.96554	2.50814
123.	hsa-miR-597-3p	2.47984	0	0	1.52615	0	3.45287	0	5.36264	3.40562	0	3.64031	1.6453	1.8127	2.37187	2.53641	4.01373	2.181	1.92882	5.52128	2.45011	2.79674	2.74548	2.58833	3.08582	1.89869	0	2.50814
124.	hsa-miR-636-3p	0	0	0	2.44184	0	0	0	6.03297	6.81124	0	5.23295	1.6453	1.29479	2.03303	2.99757	2.55419	2.181	0.964412	3.06738	5.07523	1.47197	3.26026	2.19012	6.73271	4.43027	3.65029	2.50814
125.	hsa-miR-6750-5p	2.47984	0	0	2.44184	3.39799	1.94224	0	0	1.70281	0	2.04767	1.6453	1.8127	4.06606	2.53641	1.45954	1.55786	2.89323	1.63594	1.92509	0.441591	2.91708	0.99551	3.36635	3.16448	3.65029	2.50814
126.	hsa-miR-10b-5p	11.5726	0	18.5574	12.5144	19.2553	9.2796	346	10.055	7.49236	45.4146	2.95775	4.38746	3.88436	2.37187	5.99515	6.02059	4.36201	1.68772	2.24941	3.50016	3.67993	2.23071	2.98653	0	1.26579	2.80791	2.50814
127.	hsa-miR-1908-5p	42.1573	57.2949	10.3097	10.6831	9.06132	12.7325	346	2.68132	7.49236	45.4146	8.64574	2.19373	2.84853	7.79328	2.99757	4.01373	0	9.64412	3.06738	4.02519	1.32477	3.77504	2.58833	6.45218	3.16448	2.80791	2.50814
128.	hsa-miR-3120-3p	0	0	0	0.610461	0	1.72644	0	0	0	0	0	0	2.84853	2.71071	1.3835	1.82442	1.55786	0.723309	0.817968	2.62512	1.03038	0.686371	2.19012	0	1.89869	1.40396	2.50814
129.	hsa-miR-3157-3p	2.47984	0	0	2.44184	6.79599	3.66868	0	5.36264	2.04337	0	3.18527	2.19373	3.36644	0	2.53641	4.19617	3.42729	2.41103	3.06738	3.50016	3.38553	4.8046	4.77845	4.48847	2.84803	3.93108	2.50814
130.	hsa-miR-3613-3p	0	0	0	0.915691	0	0	0	0	0	0	0	4.38746	5.17915	4.4049	2.76699	6.20303	6.85459	2.16993	22.4941	18.7259	4.8575	7.55008	2.98653	4.48847	6.01251	3.3695	2.50814
131.	hsa-miR-374c-5p	0	0	0	0	0	0	0	0	0	0	0.910078	0	0	0	0	0	3.73887	0	1.63594	0	0	0	3.78294	0	0	0	2.50814
132.	hsa-miR-3912-3p	0	0	0	3.0523	0	1.29483	0	3.35165	4.76787	0	1.1376	10.9687	5.69706	3.72722	2.76699	5.29082	7.7893	5.30426	6.95272	6.4753	7.65425	8.75123	5.37575	6.73271	3.79737	5.05425	2.50814
133.	hsa-miR-409-5p	0	0	8.24775	0	0	1.29483	40.7058	0	0	0	2.04767	10.6944	1.55374	2.37187	1.61408	0	4.05044	0.723309	3.06738	1.92509	2.64955	3.26026	0.99551	1.68318	5.06317	3.08871	2.82166
134.	hsa-miR-4286	0	0	0	0	0	0	0	0	0	0	0	2.19373	1.8127	3.04954	1.84466	2.55419	5.6083	0	4.29433	0	3.67993	5.49097	2.98653	13.7459	7.59475	0	2.82166
135.	hsa-miR-4672-3p	0	0	0	3.0523	0	3.23707	0	3.35165	1.36225	0	1.59264	3.01638	4.14332	7.1156	3.91991	4.56105	2.80415	2.89323	2.4539	2.97514	3.09114	3.26026	2.19012	2.80529	2.21514	2.24633	2.82166
136.	hsa-miR-4678-5p	4.95968	0	6.18581	2.13661	6.79599	0.863219	0	4.02198	6.13011	0	2.50271	2.74216	2.07166	0	2.76699	2.91907	1.55786	5.30426	3.06738	0.525024	6.03508	4.46141	6.37126	2.80529	2.53158	3.93108	2.82166
137.	hsa-miR-501-5p	0	0	0	1.83138	0	2.15805	0	4.02198	1.70281	0	4.55039	5.75855	11.912	5.42141	5.53398	15.69	4.98515	1.92882	32.7187	16.2758	8.39023	15.9581	5.17665	11.2212	9.49344	6.4582	2.82166
138.	hsa-miR-628-5p	8.26613	0	0	3.66276	0	2.58966	0	0	1.70281	0	0.910078	8.50071	6.73289	6.77677	5.99515	10.7641	9.65874	2.65213	7.15722	5.95027	5.59349	8.06486	10.1542	8.41588	9.80988	2.52712	2.82166
139.	hsa-miR-7854-3p	0	0	0	1.22092	0	1.07902	0	0	0	0	0.682558	1.6453	1.03583	3.04954	0	0	1.24629	0.723309	0	0	0.294394	2.05911	0	1.96371	0	0	2.82166
140.	hsa-miR-1306-5p	8.26613	16.37	8.24775	11.5988	7.92865	6.04253	0	0	2.04337	0	17.7465	0.548433	4.14332	3.04954	7.14806	7.66257	8.10087	1.20551	5.1123	15.5757	6.03508	11.6683	14.9326	11.2212	5.06317	5.61583	2.82166
141.	hsa-miR-139-3p	10.746	0	10.3097	2.44184	0	7.76897	691.999	4.02198	2.04337	0	0.455039	1.91952	1.55374	7.45444	2.76699	1.82442	5.91987	1.20551	2.4539	1.40006	0.441591	1.54434	0.99551	0	2.84803	2.80791	2.82166
142.	hsa-miR-30b-3p	4.95968	0	0	5.79938	9.06132	4.10029	0	0	3.40562	0	3.64031	3.83903	0.776872	6.43793	2.07524	2.1893	2.49258	11.814	2.4539	2.1001	0.883182	4.28982	2.98653	1.12212	1.26579	3.08871	2.82166
143.	hsa-miR-323b-3p	5.78629	0	20.6194	7.0203	0	0.647414	81.4117	0	0.681124	45.4146	3.18527	11.5171	6.73289	8.13212	1.3835	1.09465	3.11572	0	8.58866	6.30029	3.67993	6.17734	2.58833	2.24424	1.89869	3.65029	2.82166
144.	hsa-miR-584-3p	0	0	0	0.610461	0	0	0	0	1.36225	0	3.18527	4.38746	2.33062	0.677677	1.61408	3.10152	2.181	2.41103	1.63594	2.2751	1.61917	3.43186	4.38024	6.73271	6.01251	3.08871	2.82166
145.	hsa-miR-618-5p	0	0	20.6194	3.96799	0	2.80546	0	3.35165	1.36225	0	2.95775	1.09687	1.8127	1.35535	3.22816	4.92594	4.67358	0.964412	4.08984	3.15015	4.26871	3.26026	6.57036	12.3433	8.54409	1.96554	2.82166
146.	hsa-miR-628-3p	8.26613	0	6.18581	5.79938	0	6.04253	0	4.02198	4.08674	0	7.96318	5.21011	6.99185	11.1817	6.22573	5.6557	7.7893	4.82206	6.54374	11.9005	3.97432	5.14778	4.38024	5.61059	3.79737	4.77345	2.82166
147.	hsa-miR-6511b-3p	3.30645	0	0	2.74707	0	1.51063	0	2.01099	0	0	3.18527	2.19373	0	1.69419	0	2.55419	1.55786	0	3.27187	2.97514	1.91356	2.23071	2.78743	6.73271	3.48093	2.80791	2.82166
148.	hsa-miR-654-3p	9.91936	0	39.1768	17.3981	10.194	6.90575	468.117	12.7363	1.02169	0	7.73566	27.9701	11.6531	18.2973	7.60923	3.10152	16.5133	1.44662	10.6336	11.3755	10.451	15.7865	8.76048	11.7822	10.1263	4.21187	2.82166
149.	hsa-miR-766-3p	0	0	0	0	0	0	0	0	0	0	1.59264	2.46795	2.07166	0	0	2.73663	4.36201	0	3.68085	4.20019	2.06076	1.88752	2.38922	5.04953	3.16448	4.77345	3.13517
150.	hsa-let-7g-3p	1.65323	0	0	0.610461	0	0	0	0	1.36225	0	0	1.91952	1.55374	0.677677	1.61408	1.09465	4.36201	1.68772	0	1.05005	3.82712	2.05911	1.79192	5.61059	4.43027	2.52712	3.13517
151.	hsa-miR-101-5p	0	0	0	0.610461	0	0.863219	0	0	2.04337	0	0.910078	2.74216	0.517915	0.677677	1.15291	1.09465	3.42729	1.44662	7.15722	1.40006	4.56311	5.14778	2.98653	6.17165	3.48093	3.08871	3.13517
152.	hsa-miR-190b-5p	1.65323	0	0	3.35753	0	1.72644	0	2.01099	3.40562	0	1.82016	4.9359	5.95602	8.47096	2.99757	8.39234	12.4629	4.58095	14.3144	12.7756	12.0702	13.899	10.3533	8.41588	7.9112	5.33504	3.13517
153.	hsa-miR-301a-5p	6.6129	0	0	3.66276	13.592	2.37385	0	3.35165	2.04337	0	1.1376	1.91952	2.33062	0	0.461165	3.10152	3.42729	2.89323	2.4539	2.1001	3.09114	2.74548	5.17665	14.8681	8.86054	4.21187	3.13517
154.	hsa-miR-30c-1-3p	9.91936	0	0	6.40984	0	3.45287	0	5.36264	2.72449	0	5.23295	8.50071	5.95602	14.57	3.91991	6.20303	6.54301	8.1975	7.77069	7.70036	1.76636	3.60345	3.58383	4.20794	0	6.73899	3.13517
155.	hsa-miR-3176-3p	0	0	0	0	0	4.7477	0	4.02198	3.40562	0	4.77791	4.38746	3.6254	2.71071	4.15049	6.02059	0	3.85765	4.29433	0	0	4.97619	0	5.04953	0	0	3.13517
156.	hsa-miR-505-5p	7.43952	20.4625	0	10.0726	6.79599	2.37385	0	4.02198	8.85461	0	5.00543	1.91952	3.10749	3.72722	2.07524	6.02059	2.80415	11.5729	2.24941	5.42525	2.50235	6.69212	7.96408	6.45218	13.2908	2.24633	3.13517
157.	hsa-miR-5189-5p	16.5323	36.8324	0	7.93599	0	5.82673	61.0588	4.69231	3.74618	0	12.0585	1.37108	6.73289	6.09909	8.76214	2.73663	3.11572	0	3.47636	3.32515	1.32477	5.49097	2.78743	3.92741	4.43027	4.77345	3.13517
158.	hsa-miR-548ac	0	0	0	2.44184	2.26533	1.51063	0	2.68132	0.681124	0	0.682558	1.91952	4.66123	2.03303	0.922331	2.1893	2.49258	3.13434	1.84043	2.45011	3.09114	3.43186	5.17665	4.48847	1.58224	2.52712	3.13517
159.	hsa-miR-610	0	0	0	4.27323	0	2.58966	0	3.35165	3.74618	0	5.23295	3.56481	2.58957	4.06606	0	5.29082	6.85459	2.89323	6.54374	2.45011	4.12152	3.94663	2.78743	4.48847	4.43027	2.52712	3.13517
160.	hsa-miR-654-5p	10.746	0	32.991	2.74707	3.39799	2.58966	346	4.69231	1.02169	0	5.46047	6.5812	3.88436	10.504	1.84466	0	2.80415	0	3.47636	0	1.61917	2.91708	1.59282	1.96371	0	1.12317	3.13517
161.	hsa-miR-660-3p	0	0	0	0	0	0	0	0	0	0	0	1.37108	0.776872	0	0.922331	1.27709	1.24629	2.65213	1.84043	1.05005	2.64955	4.11823	2.98653	9.81853	5.37961	3.65029	3.13517
162.	hsa-miR-6868-3p	0	0	8.24775	7.63076	10.194	12.5167	0	0	17.7092	0	5.00543	1.91952	0	2.03303	3.45874	0	4.98515	3.85765	3.06738	5.95027	4.41591	6.86371	3.18563	2.52477	0	2.80791	3.13517
163.	hsa-miR-6877-5p	0	0	0	4.88369	0	2.15805	0	0	1.02169	0	2.73023	1.91952	2.84853	5.76025	3.68932	1.45954	1.24629	2.65213	1.22695	1.57507	0	2.05911	2.19012	3.92741	3.48093	3.3695	3.13517
164.	hsa-miR-122-5p	0	0	96.911	2.74707	0	10.7902	122.118	0	3.06506	0	21.8419	0.822649	3.36644	7.45444	1.61408	10.2168	4.67358	0.482206	5.52128	5.42525	10.451	9.09442	1.79192	1.96371	5.06317	4.49266	3.44869
165.	hsa-miR-132-5p	14.879	0	12.3716	12.8197	14.7246	16.617	0	16.0879	14.3036	45.4146	6.59806	7.40384	5.4381	2.03303	9.22331	10.0343	14.0207	11.0907	6.74823	11.5505	10.7454	10.2956	17.3219	6.73271	8.86054	4.77345	3.44869
166.	hsa-miR-3177-3p	6.6129	20.4625	0	7.32553	0	2.58966	0	2.01099	3.74618	0	4.77791	2.19373	1.55374	6.43793	4.61165	2.91907	2.181	2.65213	2.4539	2.62512	1.47197	2.4023	2.98653	1.68318	3.79737	2.80791	3.44869
167.	hsa-miR-4637	0	0	0	2.44184	0	2.58966	0	2.01099	2.38393	0	0.682558	3.56481	3.6254	5.08257	2.07524	4.37861	4.67358	1.20551	2.4539	2.62512	3.09114	2.4023	4.38024	2.24424	3.16448	4.77345	3.44869
168.	hsa-miR-4742-3p	5.78629	0	12.3716	9.46214	18.1226	15.7537	0	12.0659	14.6442	0	15.0163	5.21011	7.50976	6.77677	5.76457	11.4939	4.98515	4.09875	7.77069	11.0255	7.94864	8.57964	12.1452	9.538	8.22765	6.4582	3.44869
169.	hsa-miR-494-3p	0	0	0	3.66276	0	1.29483	0	0	0	0	0.682558	14.2593	9.32246	16.2642	3.91991	3.83128	8.72402	0.964412	8.17968	13.1256	7.35985	9.95238	6.57036	18.7955	7.2783	5.61583	3.44869
170.	hsa-miR-6513-3p	5.78629	0	8.24775	5.79938	10.194	4.7477	0	10.055	0	0	3.86783	3.01638	8.54559	4.06606	3.91991	10.7641	2.49258	2.89323	3.68085	6.82531	7.21265	9.4376	8.56138	9.25747	5.69606	7.30058	3.44869
171.	hsa-miR-99b-3p	0	0	8.24775	5.79938	2.26533	1.94224	244.235	0	3.06506	0	4.55039	4.9359	2.07166	9.14863	2.53641	4.74349	7.16616	1.44662	8.99764	4.02519	3.67993	3.26026	6.37126	2.24424	3.48093	5.33504	3.44869
172.	hsa-miR-579-5p	0	0	0	0	0	1.72644	0	0	3.06506	0	1.82016	1.09687	2.33062	1.35535	2.76699	2.1893	2.49258	1.68772	2.24941	0	2.35515	2.4023	2.38922	2.80529	7.2783	2.52712	3.44869
173.	hsa-miR-6511a-3p	7.43952	32.7399	8.24775	4.88369	10.194	3.23707	0	0	0	0	6.14302	4.66168	2.84853	1.35535	1.84466	3.28396	4.05044	1.20551	2.24941	2.97514	2.06076	3.43186	3.18563	12.0628	5.37961	5.05425	3.44869
174.	hsa-miR-1273c	0	0	0	2.13661	0	1.72644	0	4.02198	0	0	0	0	3.10749	3.72722	2.53641	4.01373	4.98515	2.41103	3.47636	2.1001	2.35515	4.28982	2.58833	5.61059	6.01251	3.3695	3.44869
175.	hsa-miR-362-3p	0	0	0	0	0	0.863219	0	0	0.681124	0	0	1.6453	0	0	1.61408	0.91221	2.181	1.92882	4.08984	1.57507	5.0047	6.34893	2.78743	4.48847	4.11382	2.52712	3.44869
176.	hsa-miR-4668-5p	0	0	0	0	0	1.51063	0	0	0	0	0.455039	1.09687	2.33062	2.37187	0.922331	1.82442	1.24629	0.964412	3.68085	2.1001	1.32477	2.4023	2.38922	3.36635	4.11382	0	3.44869
177.	hsa-miR-548u-3p	0	0	0	1.22092	0	3.23707	0	2.68132	2.04337	0	0.455039	2.19373	0	0	1.3835	1.45954	1.55786	3.85765	2.04492	1.05005	3.67993	3.26026	4.18114	2.52477	3.48093	4.77345	3.44869
178.	hsa-miR-641	4.13306	0	0	3.0523	0	7.98477	40.7058	2.68132	2.04337	0	1.59264	4.11325	4.66123	10.8428	5.76457	6.56791	7.7893	3.61654	7.5662	11.0255	5.59349	7.55008	5.17665	12.0628	8.22765	5.33504	3.76221
179.	hsa-miR-3140-3p	4.13306	8.18498	0	2.13661	3.39799	4.96351	0	0	2.38393	0	2.04767	3.01638	4.66123	8.47096	3.68932	4.92594	3.11572	2.41103	5.52128	4.3752	2.64955	2.74548	2.78743	3.92741	4.74672	3.3695	3.76221
180.	hsa-miR-3691-5p	7.43952	0	8.24775	5.49415	5.66332	5.61092	0	6.7033	7.1518	0	4.77791	4.9359	2.33062	3.72722	3.22816	3.4664	3.11572	9.16191	4.70331	0.87504	2.35515	5.66256	6.17216	2.24424	2.21514	3.3695	3.76221
181.	hsa-miR-6806-3p	5.78629	0	8.24775	7.32553	7.92865	10.5744	0	17.4286	12.2602	30.2764	7.96318	7.95228	8.80455	4.74374	8.99272	9.30455	2.49258	7.47419	5.72577	6.12528	3.82712	6.00575	7.56587	7.85482	8.22765	11.2317	3.76221
182.	hsa-miR-939-5p	3.30645	0	4.12387	6.10461	0	3.02127	0	4.02198	9.19517	0	5.91551	3.01638	3.88436	5.42141	3.68932	3.4664	2.80415	5.06316	3.27187	2.45011	2.50235	2.4023	1.39371	3.36635	3.79737	6.4582	3.76221
183.	hsa-miR-150-3p	6.6129	24.5549	22.6813	3.35753	12.4593	3.45287	0	8.04396	0	0	9.3283	4.11325	2.58957	5.08257	2.07524	4.01373	7.16616	0	6.54374	6.4753	0.735985	4.63301	5.57485	5.61059	6.32896	5.33504	3.76221
184.	hsa-miR-335-3p	6.6129	0	37.1149	22.587	6.79599	7.76897	305.294	18.0989	10.2169	0	3.18527	19.4694	17.3501	29.4789	12.4515	17.5144	52.9673	6.02757	5.31679	9.10042	25.1707	17.3309	20.9057	11.5017	5.37961	13.1972	3.76221
185.	hsa-miR-4521	1.65323	0	0	2.13661	0	0	0	2.01099	2.04337	0	2.04767	5.75855	5.4381	2.71071	2.30583	9.66943	11.5282	4.58095	9.20214	6.4753	11.923	9.78079	11.3488	16.8318	11.0757	7.86216	3.76221
186.	hsa-miR-548p	1.65323	0	8.24775	3.0523	0	0.647414	0	2.01099	1.36225	0	3.18527	4.38746	2.07166	2.37187	3.22816	2.55419	2.181	3.85765	3.68085	1.57507	3.38553	2.74548	6.17216	7.01324	3.48093	5.05425	3.76221
187.	hsa-miR-671-3p	60.3427	61.3874	282.485	40.9009	70.2252	45.9664	1872.47	32.8462	16.347	196.797	30.7151	11.5171	8.54559	27.1071	13.6044	8.20989	9.65874	6.50978	7.15722	11.7255	2.20796	6.17734	9.9551	3.92741	3.16448	6.4582	3.76221
188.	hsa-miR-7-1-3p	3.30645	0	0	0.915691	0	3.02127	0	4.69231	2.38393	0	0	9.59758	10.6172	5.08257	4.15049	5.83815	9.34716	7.23309	7.36171	8.22538	9.715	9.4376	12.7425	10.3796	4.74672	6.4582	4.07573
189.	hsa-miR-3128	0	0	6.18581	1.22092	0	3.23707	0	2.01099	3.06506	0	0	10.146	2.84853	1.69419	3.45874	3.83128	6.85459	7.47419	3.06738	2.45011	4.41591	3.43186	5.37575	3.92741	2.53158	2.80791	4.07573
190.	hsa-miR-6514-5p	3.30645	8.18498	8.24775	7.93599	0	3.66868	0	7.37363	4.76787	0	7.28062	4.38746	5.95602	8.13212	6.45632	4.92594	3.11572	3.13434	4.29433	4.02519	1.47197	2.91708	2.58833	0	2.21514	3.65029	4.07573
191.	hsa-miR-219a-1-3p	8.26613	0	4.12387	5.79938	13.592	7.55316	0	8.71429	9.87629	0	7.96318	5.48433	4.40227	7.79328	5.76457	6.20303	3.73887	8.1975	4.49882	1.40006	4.41591	3.26026	4.18114	1.96371	2.21514	4.21187	4.07573
192.	hsa-miR-3605-3p	108.286	151.422	115.468	66.235	224.268	56.325	386.705	43.5715	21.796	121.106	49.5992	5.48433	19.1628	22.0245	17.0631	23.7175	10.2819	8.92081	15.1324	14.3507	8.97902	16.8161	16.5255	3.92741	5.37961	9.8277	4.07573
193.	hsa-miR-4473-3p	10.746	0	0	20.7557	5.66332	21.3647	0	12.0659	9.53573	30.2764	12.5136	7.12963	12.9479	7.1156	15.2185	9.66943	16.8249	12.0551	4.08984	6.30029	23.4043	8.40805	14.9326	5.04953	6.64541	7.58137	4.07573
194.	hsa-miR-550a-3p	0	0	0	1.22092	0	1.72644	0	0	0	0	2.04767	1.09687	4.14332	2.71071	4.61165	6.56791	17.448	1.20551	30.8783	15.9257	14.7197	15.7865	12.5434	23.845	8.86054	13.1972	4.07573
195.	hsa-miR-1306-3p	7.43952	8.18498	4.12387	3.96799	7.92865	6.04253	0	11.3956	8.85461	0	5.91551	1.6453	3.36644	3.72722	2.53641	4.74349	5.29673	5.78647	6.95272	6.4753	4.12152	4.11823	4.77845	6.73271	11.7086	5.05425	4.07573
196.	hsa-miR-3909-3p	0	0	8.24775	7.32553	2.26533	5.17931	0	4.02198	3.40562	0	12.0585	6.03276	6.21497	1.69419	3.91991	9.48699	8.10087	4.58095	4.90781	4.55021	4.71031	4.8046	7.96408	7.85482	10.4428	4.77345	4.07573
197.	hsa-miR-580-3p	0	0	0	1.83138	0	2.37385	0	0	1.02169	0	0	8.50071	6.47393	6.09909	12.2209	4.01373	14.3323	3.61654	33.9457	14.1757	9.56781	9.6092	5.17665	12.3433	5.37961	7.01979	4.07573
198.	hsa-miR-6852-5p	5.78629	0	8.24775	2.74707	2.26533	4.5319	203.529	2.68132	1.36225	0	4.09535	4.38746	3.10749	13.8924	2.99757	3.83128	3.73887	3.37544	3.68085	4.72522	1.32477	3.94663	3.58383	2.52477	2.21514	5.33504	4.07573
199.	hsa-miR-6866-5p	4.95968	8.18498	14.4336	8.54645	9.06132	5.39512	0	8.71429	8.85461	0	8.41822	3.83903	4.40227	2.71071	4.61165	5.10838	4.67358	8.6797	3.27187	4.3752	2.79674	5.14778	4.57934	0.841588	2.53158	6.73899	4.07573
200.	hsa-miR-3605-5p	3.30645	0	4.12387	5.49415	2.26533	3.02127	0	0	6.13011	0	2.27519	0.822649	2.58957	3.04954	1.84466	2.73663	1.24629	4.58095	1.43144	0.87504	0.441591	4.97619	1.59282	1.40265	1.58224	3.93108	4.07573
201.	hsa-miR-6884-5p	0	0	0	1.22092	0	2.37385	0	2.68132	6.47068	0	3.18527	0	1.8127	4.06606	1.61408	1.45954	0.934716	1.68772	2.24941	0.87504	0.735985	1.20115	0.99551	1.40265	5.69606	5.05425	4.07573
202.	hsa-miR-495-3p	2.47984	0	16.4955	5.49415	3.39799	0.647414	122.118	10.055	0	0	2.95775	4.66168	2.58957	3.72722	1.15291	0.729768	3.42729	0	2.24941	4.02519	3.23833	3.43186	3.18563	6.17165	7.2783	5.33504	4.38924
203.	hsa-miR-5009-5p	10.746	0	18.5574	6.71507	10.194	11.2218	0	10.7253	25.5421	0	16.3814	4.38746	6.47393	7.45444	4.38107	4.74349	4.98515	9.88522	7.97518	4.02519	2.50235	5.49097	4.18114	0	0	6.73899	4.38924
204.	hsa-miR-6734-5p	5.78629	16.37	0	3.35753	0	0	0	4.02198	2.72449	0	2.50271	6.30698	6.21497	15.5866	10.6068	9.1221	5.91987	13.5018	15.1324	9.62544	3.67993	8.57964	4.97755	7.29377	7.9112	6.4582	4.38924
205.	hsa-miR-92b-5p	33.8911	98.2198	14.4336	11.904	10.194	17.9118	61.0588	13.4066	14.6442	0	14.1062	5.21011	2.58957	9.82631	3.91991	5.10838	3.11572	14.9484	3.88535	3.50016	2.20796	3.94663	4.18114	2.80529	5.06317	3.3695	4.38924
206.	hsa-miR-1303-3p	6.6129	16.37	0	9.15691	3.39799	4.7477	0	7.37363	6.81124	0	25.4822	2.19373	7.50976	17.2808	5.53398	16.0549	2.80415	8.92081	7.36171	5.95027	3.23833	5.31938	10.1542	7.85482	8.86054	7.58137	4.38924
207.	hsa-miR-183-3p	0	0	0	1.83138	0	0.647414	0	2.68132	1.02169	0	1.36512	3.2906	6.47393	3.72722	1.84466	5.47326	4.05044	2.41103	11.8605	16.9758	5.44629	10.4672	13.9371	11.5017	7.9112	10.6701	4.38924
208.	hsa-miR-363-5p	11.5726	20.4625	12.3716	18.9243	14.7246	9.49541	0	11.3956	22.8176	0	10.2384	6.03276	3.88436	6.09909	6.22573	4.19617	7.16616	13.0196	6.33925	6.30029	3.38553	6.17734	5.77396	4.20794	3.48093	5.61583	4.38924
209.	hsa-miR-378a-5p	0	0	0	3.96799	0	3.88448	0	3.35165	2.38393	0	5.46047	5.75855	5.17915	3.04954	3.45874	9.30455	13.3976	6.26867	9.40663	5.42525	8.83182	10.8103	8.56138	18.2344	15.8224	8.14295	4.38924
210.	hsa-miR-382-5p	7.43952	0	24.7432	9.15691	3.39799	7.12155	244.235	4.02198	1.36225	0	11.831	24.6795	13.4658	32.5285	5.76457	2.91907	11.2166	0	23.1076	15.0507	6.32947	11.1535	6.37126	4.769	14.2402	9.8277	4.70276
211.	hsa-miR-432-5p	22.3186	0	41.2387	12.8197	9.06132	6.68994	1567.17	2.68132	0	0	8.41822	15.9046	11.3941	24.7352	7.83981	0	4.36201	2.16993	13.292	13.3006	4.41591	10.2956	3.98204	3.08582	4.11382	4.49266	4.70276
212.	hsa-miR-581-5p	7.43952	0	0	9.46214	10.194	17.0486	0	13.4066	13.6225	0	4.32287	7.67806	7.2508	7.45444	9.45389	7.66257	4.05044	9.88522	4.90781	6.82531	9.27341	10.124	7.36677	5.33006	4.74672	12.9164	5.01628
213.	hsa-miR-3200-5p	0	0	0	3.35753	0	2.37385	0	0	1.70281	0	0.682558	2.46795	9.32246	13.5535	9.91506	12.4061	10.905	3.13434	34.3546	32.3765	14.4253	19.2184	7.56587	16.2707	16.7717	12.074	5.01628
214.	hsa-miR-5695-3p	0	0	0	4.88369	9.06132	3.02127	0	6.03297	4.4273	0	0.910078	5.21011	4.92019	3.04954	6.45632	9.85187	14.0207	4.82206	14.3144	11.7255	8.83182	12.1831	10.7515	14.0265	12.3415	6.73899	5.01628
215.	hsa-let-7a-3p	109.113	130.96	183.512	182.223	177.828	106.608	0	229.923	110.001	30.2764	74.3989	7.67806	2.33062	20.6691	4.61165	8.93966	31.1572	22.9048	39.2624	4.02519	6.47667	7.89327	14.7335	21.6008	19.9362	10.3893	5.01628
216.	hsa-miR-10527-5p	8.26613	0	0	5.49415	6.79599	4.7477	0	4.69231	9.87629	0	9.10078	5.21011	13.7247	19.6526	7.14806	8.93966	4.36201	6.99198	15.7459	14.7007	2.35515	6.34893	3.18563	10.6601	3.48093	5.05425	5.01628
217.	hsa-miR-132-3p	0	0	0	4.27323	0	3.45287	0	5.36264	2.38393	0	3.18527	8.50071	5.17915	6.09909	3.91991	4.37861	10.5935	3.61654	5.93027	10.3255	2.94394	7.72168	4.77845	9.81853	10.4428	10.3893	5.3298
218.	hsa-miR-3135a	0	0	0	2.74707	0	4.5319	0	4.02198	3.74618	0	2.27519	0	1.8127	5.76025	0	4.19617	0	2.89323	5.52128	3.50016	2.20796	4.28982	3.58383	4.769	6.96185	5.05425	5.3298
219.	hsa-miR-486-3p	3525.5	2500.51	1257.78	1557.59	1031.86	1597.6	610.588	643.517	242.48	817.463	617.715	7.12963	12.9479	413.383	76.5535	11.8587	2.80415	390.828	4.29433	7.17533	0.441591	1.02956	1.79192	1.96371	5.06317	10.3893	5.3298
220.	hsa-miR-30a-3p	35.5444	0	90.7252	0	0	21.3647	305.294	42.9011	40.5269	0	0	14.5335	6.21497	9.14863	8.76214	10.7641	18.0712	26.7624	5.72577	7.35034	3.09114	7.55008	11.9461	5.89112	5.06317	0	5.3298
221.	hsa-miR-4685-3p	6.6129	24.5549	8.24775	9.76737	10.194	4.96351	0	7.37363	4.4273	0	24.3446	1.37108	4.66123	8.13212	3.22816	6.38547	10.5935	2.89323	5.1123	8.40039	5.74068	4.97619	8.76048	9.81853	9.80988	8.42374	5.64331
222.	hsa-miR-145-5p	0	0	0	0	2.26533	0	0	2.01099	0	0	1.1376	1.37108	3.6254	2.71071	3.45874	6.75036	14.0207	1.92882	7.97518	6.12528	5.74068	3.26026	6.76947	23.845	13.2908	19.6554	5.64331
223.	hsa-miR-3143	2.47984	0	10.3097	9.46214	5.66332	6.90575	0	10.7253	9.19517	0	2.04767	7.12963	9.58142	12.537	6.91748	28.6434	14.3323	21.4582	14.5189	26.0762	21.9324	27.2833	34.6437	25.2477	17.0882	12.6356	5.64331
224.	hsa-miR-4669	0	16.37	0	0	0	6.47414	0	0	0	0	26.1647	0	0	0	0.461165	4.74349	0	7.9564	11.656	0	1.32477	0	3.78294	0	10.7592	3.93108	5.64331
225.	hsa-miR-505-3p	0	0	0	4.27323	0	3.02127	0	4.02198	2.38393	0	5.00543	9.32336	5.17915	6.09909	1.84466	7.84501	10.5935	11.0907	14.5189	10.6755	7.50705	10.4672	10.3533	29.1751	24.05	13.7588	5.64331
226.	hsa-miR-664a-3p	2.47984	0	0	5.18892	0	4.10029	0	7.37363	4.4273	0	22.5244	18.9209	9.84038	7.79328	6.22573	10.9465	23.6795	10.3674	3.27187	12.0756	14.4253	20.0764	24.4895	19.9176	12.6579	15.7243	5.64331
227.	hsa-miR-147b-3p	7.43952	0	6.18581	2.44184	4.53066	5.61092	0	2.01099	6.47068	0	5.91551	6.85541	5.17915	5.08257	9.91506	4.37861	5.6083	7.47419	5.93027	2.45011	4.41591	4.97619	4.97755	2.80529	5.06317	6.73899	5.95683
228.	hsa-miR-1292-5p	17.3589	16.37	14.4336	16.7877	7.92865	16.1854	0	11.3956	17.7092	0	20.2492	4.11325	9.84038	14.57	8.76214	10.5816	7.47773	18.3238	10.8381	8.05037	3.82712	13.899	6.76947	7.29377	15.1895	10.1085	5.95683
229.	hsa-miR-424-5p	0	0	0	1.52615	0	2.37385	0	0	2.38393	0	0	13.4366	6.99185	5.08257	7.37865	8.93966	25.5489	9.40301	61.961	19.7759	35.9161	24.023	12.9416	39.8352	19.6198	9.8277	6.27035
230.	hsa-miR-1224-5p	1.65323	0	0	2.13661	0	3.23707	0	0	11.9197	0	1.82016	3.2906	3.6254	5.76025	2.53641	2.55419	2.181	4.09875	5.1123	2.62512	0	3.60345	2.19012	4.48847	6.96185	4.77345	6.27035
231.	hsa-miR-18b-5p	0	0	0	8.24122	0	0	0	0	6.81124	0	0	15.0819	10.8762	7.1156	7.37865	12.7709	17.1365	9.40301	43.1478	23.6261	26.9371	17.8457	13.1407	24.1255	17.0882	10.6701	6.27035
232.	hsa-miR-30d-3p	3.30645	0	10.3097	9.15691	9.06132	10.5744	0	8.71429	11.5791	0	5.23295	6.30698	9.0635	7.1156	7.37865	12.4061	9.65874	9.16191	13.4965	6.82531	10.5982	13.3842	11.747	14.5875	13.2908	15.7243	6.27035
233.	hsa-miR-16-2-3p	2830.32	2971.15	3501.17	1900.97	2409.18	1407.05	590.235	1997.58	1354.76	2013.38	1196.07	21.1147	20.1987	506.224	18.9078	110.013	211.246	470.151	738.42	148.757	7.50705	83.0509	154.901	23.845	24.3665	19.0938	6.58387
234.	hsa-miR-25-5p	27.2782	57.2949	0	14.0406	5.66332	13.5957	0	4.02198	13.2819	0	7.96318	9.04914	4.92019	16.6031	5.99515	7.11524	8.10087	14.9484	9.61112	7.52535	3.53273	5.31938	5.97306	10.6601	11.7086	11.7932	6.58387
235.	hsa-miR-130b-5p	73.5686	90.0348	154.645	114.461	86.0825	71.863	691.999	54.9671	25.8827	121.106	95.3306	12.8882	49.9788	70.4784	26.517	58.199	51.0978	20.7348	49.6915	53.5525	33.7081	45.8153	52.5629	28.8945	15.1895	24.1481	6.58387
236.	hsa-miR-193a-5p	22.3186	20.4625	10.3097	20.4504	7.92865	11.4376	0	6.7033	11.5791	0	9.10078	5.21011	9.0635	10.504	14.0655	13.8656	6.85459	12.7785	24.3345	10.3255	5.0047	8.23645	6.37126	10.6601	12.6579	10.6701	6.58387
237.	hsa-miR-3074-5p	3.30645	0	6.18581	4.88369	4.53066	5.17931	0	5.36264	4.4273	0	7.96318	6.85541	4.40227	7.1156	2.76699	5.29082	5.29673	3.61654	7.5662	3.50016	3.09114	5.14778	5.97306	8.13535	9.49344	9.26612	6.58387
238.	hsa-miR-4511-5p	0	0	0	3.35753	0	1.94224	0	2.68132	1.70281	0	2.27519	5.21011	7.2508	2.71071	4.61165	6.38547	5.29673	6.02757	9.61112	4.72522	6.18228	5.14778	7.16767	5.04953	9.49344	9.26612	6.89738
239.	hsa-miR-6501-5p	1.65323	0	0	4.57846	2.26533	12.3009	0	4.69231	2.04337	0	10.4659	3.01638	4.66123	2.03303	1.61408	2.91907	3.42729	2.89323	6.13476	2.62512	1.61917	4.97619	1.59282	15.1486	13.9237	12.3548	6.89738
240.	hsa-miR-6859-5p	6.6129	0	0	9.76737	6.79599	7.98477	0	7.37363	5.78955	0	7.96318	6.30698	4.92019	6.77677	3.45874	3.4664	3.42729	9.40301	3.06738	3.32515	0.735985	3.26026	4.57934	3.08582	5.06317	15.4435	7.2109
241.	hsa-miR-146b-3p	5.78629	0	10.3097	10.3778	12.4593	12.7325	0	16.7583	9.53573	0	12.7411	7.40384	9.84038	15.5866	7.37865	4.74349	8.10087	7.23309	13.292	10.8505	2.20796	4.97619	3.78294	10.0991	8.86054	16.2859	7.2109
242.	hsa-miR-10399-5p	3.30645	0	10.3097	7.93599	10.194	12.7325	0	7.37363	8.51405	0	0.455039	13.985	20.1987	17.2808	14.9879	16.4198	13.3976	10.8496	15.3369	9.62544	8.24303	8.23645	10.9506	11.5017	5.69606	10.3893	7.2109
243.	hsa-miR-29b-2-5p	0	0	0	2.44184	0	4.10029	0	1.34066	2.04337	0	4.77791	7.67806	12.171	11.1817	6.45632	12.7709	9.34716	6.50978	33.5367	30.2764	13.8365	25.2241	16.3264	35.6272	26.5816	18.2514	7.2109
244.	hsa-miR-625-3p	17.3589	0	12.3716	19.84	36.2453	14.4589	81.4117	15.4176	10.898	0	6.82558	16.1788	7.76872	9.48747	8.30098	10.2168	18.6943	7.9564	6.33925	10.6755	7.06546	8.06486	7.36677	36.1883	35.4422	15.4435	7.52442
245.	hsa-miR-574-3p	2.47984	0	8.24775	9.46214	0	2.15805	0	4.69231	4.76787	0	13.1961	13.4366	10.3583	22.3633	16.1408	12.4061	9.97031	8.4386	13.4965	16.4508	5.74068	11.1535	10.5524	19.9176	12.9744	16.8475	7.52442
246.	hsa-miR-200c-3p	14.0524	36.8324	0	17.0929	3.39799	15.7537	40.7058	13.4066	10.5574	30.2764	25.9372	18.9209	26.1547	33.2062	20.0607	19.1564	22.4332	8.4386	31.9007	38.8518	9.56781	24.7094	23.0958	20.7592	18.6704	16.8475	7.52442
247.	hsa-miR-574-5p	6.6129	28.6474	22.6813	9.76737	0	3.02127	162.823	12.0659	15.6658	45.4146	14.5612	9.59758	7.76872	14.9089	8.53156	12.4061	18.3828	32.3078	26.9929	20.826	11.187	25.2241	25.0868	17.9539	15.1895	14.0396	7.83794
248.	hsa-miR-3928-3p	9.09274	0	0	6.10461	0	5.39512	0	2.68132	2.38393	0	5.91551	4.38746	4.92019	11.8593	5.99515	6.20303	4.05044	4.58095	4.29433	4.20019	0.588788	2.4023	1.99102	2.52477	5.06317	9.54691	7.83794
249.	hsa-miR-26b-3p	2.47984	0	0	4.27323	5.66332	2.80546	0	4.69231	7.1518	0	4.09535	4.38746	5.95602	4.74374	3.91991	7.29768	7.7893	3.85765	5.52128	5.07523	7.06546	6.69212	7.56587	26.9308	14.2402	17.1283	7.83794
250.	hsa-miR-181d-5p	0	0	10.3097	7.93599	0	8.20058	81.4117	3.35165	4.76787	0	2.27519	9.32336	9.58142	20.6691	9.45389	11.129	19.3175	4.33985	17.7908	12.9506	6.47667	9.09442	11.5479	14.5875	17.4046	17.4091	8.15145
251.	hsa-miR-9-5p	5.78629	0	10.3097	11.5988	13.592	9.71121	0	8.04396	9.19517	0	4.32287	7.67806	3.6254	8.13212	7.60923	4.56105	9.97031	7.71529	8.58866	6.4753	6.77106	6.52053	10.3533	8.13535	7.59475	12.3548	8.46497
252.	hsa-miR-1270-5p	19.0121	20.4625	6.18581	16.4824	3.39799	20.2856	0	3.35165	12.9414	0	14.1062	21.6631	23.3062	31.1731	23.2889	20.0686	21.81	34.7188	27.8109	22.9261	6.18228	25.2241	15.3308	13.4654	7.59475	9.54691	8.46497
253.	hsa-miR-21-3p	0	0	4.12387	3.96799	3.39799	3.02127	0	0	3.40562	0	3.18527	14.8077	3.6254	6.77677	9.45389	7.84501	18.0712	9.64412	8.17968	4.3752	6.47667	7.03531	8.36228	21.3202	14.8731	11.5124	8.77849
254.	hsa-miR-454-5p	14.879	0	0	16.4824	27.1839	11.6535	0	10.7253	8.85461	0	6.37054	9.59758	7.50976	15.9254	8.07039	17.5144	6.54301	18.0827	7.5662	8.5754	8.39023	13.5558	14.3353	20.4787	21.8349	17.4091	8.77849
255.	hsa-miR-11400	0	0	55.6723	7.32553	10.194	0	529.176	8.71429	0	0	5.68799	16.7272	12.9479	0	7.14806	6.20303	6.23144	0	0	0	0	4.63301	0	6.17165	11.0757	9.54691	8.77849
256.	hsa-miR-493-3p	20.6653	0	92.7871	15.872	4.53066	11.4376	468.117	24.1319	0	60.5528	20.7043	20.8405	14.5016	19.9915	7.83981	3.64884	16.5133	1.92882	14.1099	11.7255	8.09584	13.0411	9.55689	7.5743	15.8224	10.3893	8.77849
257.	hsa-miR-450b-5p	1.65323	0	30.929	16.7877	13.592	9.0638	0	14.7473	10.2169	0	2.27519	35.0997	20.9755	18.9749	19.1384	19.3389	31.1572	25.3158	9.81561	18.5509	22.3739	25.3957	19.512	11.7822	9.17699	14.6012	8.77849
258.	hsa-miR-27a-5p	10.746	16.37	94.8491	43.0375	28.3166	6.90575	0	12.0659	3.74618	0	5.46047	13.4366	9.84038	11.8593	11.068	6.75036	14.0207	2.89323	17.3818	4.02519	4.41591	5.83416	5.57485	6.45218	6.64541	20.4978	9.09201
259.	hsa-miR-582-3p	19.0121	0	167.017	52.1944	37.3779	9.49541	0	56.3077	17.7092	0	1.82016	10.9687	15.5374	25.4129	78.1675	30.8327	67.2996	24.5925	7.97518	3.15015	15.0141	2.91708	12.7425	4.769	10.7592	8.42374	9.09201
260.	hsa-miR-24-2-5p	5.78629	0	16.4955	13.1249	9.06132	11.8693	40.7058	10.7253	14.6442	0	5.23295	8.22649	9.0635	5.42141	14.0655	10.5816	19.9406	9.40301	16.5638	10.3255	17.6636	14.9286	18.1183	24.4061	27.8474	9.8277	9.40552
261.	hsa-miR-877-5p	9.91936	20.4625	0	5.49415	0	4.7477	0	6.03297	7.1518	0	4.77791	15.3561	12.6889	24.3964	25.3641	15.1427	5.6083	20.7348	10.2246	14.3507	6.32947	9.95238	7.56587	18.7955	13.9237	18.813	9.40552
262.	hsa-miR-1307-5p	2.47984	0	8.24775	4.57846	5.66332	7.33736	0	3.35165	3.74618	0	2.95775	6.03276	3.10749	4.06606	2.99757	3.28396	20.2522	5.54537	16.3594	3.32515	9.12622	8.75123	9.55689	17.9539	22.4678	10.6701	9.40552
263.	hsa-miR-139-5p	21.4919	24.5549	39.1768	9.46214	10.194	30.4285	325.647	24.1319	12.9414	0	8.1907	30.1638	11.912	24.0575	8.76214	12.9534	65.1186	6.26867	7.5662	20.651	7.50705	13.0411	20.3084	20.4787	24.6829	16.0051	9.40552
264.	hsa-miR-190a-5p	3.30645	0	0	8.24122	0	8.41638	0	10.7253	9.19517	0	2.50271	23.8568	20.1987	12.537	26.517	28.0961	133.353	18.806	154.596	49.7023	175.606	67.0928	57.3414	80.512	56.3277	16.8475	9.40552
265.	hsa-miR-624-5p	1.65323	0	6.18581	5.79938	2.26533	5.61092	0	3.35165	6.81124	0	5.23295	24.9537	11.3941	11.1817	9.68447	25.177	18.0712	19.2882	14.9279	13.8256	34.0025	35.5197	33.8473	47.4095	30.379	24.1481	9.71904
266.	hsa-miR-331-5p	4.13306	16.37	0	15.5667	2.26533	16.617	0	12.0659	11.2385	0	14.5612	24.6795	22.0114	28.8013	14.0655	17.1496	19.629	17.3594	61.5521	48.8273	9.715	17.3309	10.1542	32.2609	15.5059	16.2859	10.3461
267.	hsa-miR-181a-3p	5.78629	0	0	8.54645	3.39799	4.96351	0	0	5.44899	0	2.73023	17.2756	7.50976	7.1156	6.22573	6.75036	11.2166	5.06316	10.0201	3.32515	3.82712	12.1831	9.15869	17.9539	11.0757	23.5865	10.6596
268.	hsa-miR-197-3p	26.4516	32.7399	90.7252	40.5956	30.5819	8.63219	0	19.4396	4.76787	0	50.0543	9.59758	22.2703	29.1401	16.8325	20.9808	37.0771	6.02757	27.6064	22.751	18.1052	24.3662	27.0779	38.9936	18.354	26.3944	10.9731
269.	hsa-miR-340-3p	80.1815	40.9249	119.592	100.421	121.195	116.535	407.058	89.8243	82.7565	45.4146	32.9903	49.359	36.7719	31.1731	37.585	66.044	40.8159	55.4537	7.36171	28.1763	25.7595	29.1708	64.3099	26.9308	25.3158	28.6407	10.9731
270.	hsa-miR-342-5p	55.3831	81.8498	59.7962	60.4356	43.0412	48.1244	183.176	65.022	115.11	0	65.0706	25.2279	24.8599	45.4043	18.216	29.3732	33.9614	62.6867	43.3523	28.1763	17.0749	48.904	28.8698	13.1849	20.2527	16.5667	10.9731
271.	hsa-miR-330-3p	0	0	20.6194	15.2615	6.79599	13.8115	0	6.7033	8.17348	0	7.73566	14.2593	19.1628	30.1566	12.9126	20.2511	15.8902	6.50978	20.0402	16.2758	6.03508	9.6092	9.55689	13.4654	16.4553	12.9164	11.2866
272.	hsa-miR-1287-5p	2.47984	0	6.18581	5.79938	2.26533	7.98477	0	3.35165	3.06506	0	1.59264	6.85541	7.76872	9.48747	9.22331	12.2236	13.7092	3.13434	21.4717	29.9264	5.29909	9.6092	7.96408	17.3928	19.3033	9.26612	11.2866
273.	hsa-miR-4746-5p	93.4073	69.5723	117.53	77.5285	108.736	82.6532	0	100.55	75.2642	181.659	99.6535	34.2771	24.6009	43.3713	65.4855	38.3128	19.9406	33.9955	16.7683	13.4756	11.7758	18.3604	21.9012	6.73271	10.7592	21.6209	11.6001
274.	hsa-let-7i-3p	5.78629	0	0	6.71507	5.66332	5.82673	0	8.04396	10.898	0	10.4659	10.9687	6.73289	7.45444	8.76214	6.02059	15.8902	14.7073	14.3144	7.35034	10.5982	14.757	13.738	49.3732	47.7836	19.6554	11.6001
275.	hsa-miR-28-5p	7.43952	0	28.8671	24.7237	7.92865	28.9178	183.176	16.7583	13.2819	0	5.46047	35.9224	30.298	47.0985	28.5923	33.7518	43.6201	23.387	67.2778	48.3022	16.6333	31.4015	28.6707	51.3369	48.1001	23.8673	11.6001
276.	hsa-miR-659-5p	19.0121	0	35.0529	19.5347	35.1126	25.8966	0	30.8352	30.6506	0	13.8787	17.5499	13.7247	12.8759	38.9685	15.3251	14.6439	15.4306	11.4515	4.3752	9.12622	12.6979	12.1452	7.29377	8.22765	16.5667	11.6001
277.	hsa-miR-379-5p	53.7298	20.4625	109.283	46.395	16.99	22.4437	834.47	30.8352	5.78955	0	20.0217	128.608	71.9901	146.039	49.3447	13.8656	44.5548	5.30426	54.3948	53.0274	19.5772	41.5255	17.3219	21.6008	23.4171	33.1334	11.6001
278.	hsa-miR-221-5p	0	0	20.6194	11.2935	7.92865	10.5744	0	9.38462	8.17348	0	11.831	22.2115	15.7964	18.2973	13.6044	22.9877	25.2373	10.8496	25.5615	18.9009	22.0796	23.6798	28.4716	31.6998	18.6704	21.6209	11.6001
279.	hsa-miR-651-5p	12.3992	16.37	18.5574	35.712	12.4593	27.623	0	34.1868	19.412	0	5.00543	73.7642	20.4576	16.6031	19.8301	45.6105	114.035	24.5925	27.1974	34.1266	88.171	53.8801	59.3324	41.7989	29.4297	37.3453	11.9137
280.	hsa-miR-542-3p	7.43952	0	12.3716	11.904	2.26533	6.47414	0	6.7033	6.13011	0	1.1376	35.3739	22.5293	21.3468	30.6675	13.3183	37.3887	10.3674	69.7317	27.3013	23.1099	17.3309	10.3533	23.0034	14.8731	14.3204	12.2272
281.	hsa-miR-4677-3p	13.2258	0	16.4955	6.40984	18.1226	12.9483	40.7058	16.7583	16.347	0	5.46047	30.9865	20.1987	16.9419	19.5995	19.7037	12.7745	22.4226	21.8806	14.7007	11.923	14.757	18.3174	12.9044	13.2908	19.6554	12.2272
282.	hsa-miR-3200-3p	0	0	0	2.74707	0	3.45287	0	16.0879	3.06506	0	7.73566	5.21011	5.95602	6.77677	8.99272	16.0549	3.42729	9.88522	19.0177	15.0507	13.1005	17.8457	18.9147	44.8847	38.6066	24.1481	12.2272
283.	hsa-miR-424-3p	86.7944	135.052	144.336	124.534	104.205	105.097	0	85.8023	109.32	151.382	98.971	41.9551	40.9152	62.6851	20.2913	42.8739	76.0236	92.1013	105.109	110.255	35.0329	96.6068	31.259	40.6768	28.4803	30.3255	12.5407
284.	hsa-miR-326-3p	0	0	0	2.44184	0	0	0	0	2.38393	0	4.55039	8.22649	8.28663	0	14.0655	6.75036	28.0415	4.09875	8.58866	0	21.638	14.9286	8.16318	40.1157	40.5053	26.956	12.8542
285.	hsa-miR-1301-3p	32.2379	118.682	45.3626	39.9852	0	20.7172	753.058	9.38462	12.6008	0	25.9372	18.9209	16.5733	38.2887	10.3762	25.7243	18.6943	19.7704	32.3097	29.2263	9.12622	18.3604	16.7246	18.5149	22.4678	21.6209	12.8542
286.	hsa-miR-29c-3p	4.95968	0	0	11.5988	0	18.1276	0	11.3956	11.9197	0	2.04767	50.1816	11.1352	12.537	14.0655	25.177	105.623	23.6281	40.2849	38.5018	64.9139	41.1823	48.1827	104.357	85.1245	34.2566	13.1677
287.	hsa-miR-1278	33.8911	28.6474	37.1149	35.4067	37.3779	42.9451	0	34.1868	37.1212	0	7.0531	25.5021	11.6531	9.48747	20.0607	21.1633	20.5638	38.3354	4.29433	7.17533	18.5468	14.4138	35.241	24.1255	22.1514	33.4142	13.4813
288.	hsa-miR-125a-5p	40.504	61.3874	68.0439	70.8134	27.1839	30.6443	1058.35	16.7583	6.13011	0	35.2655	20.5662	31.0749	72.5114	11.7597	37.0357	33.9614	2.89323	55.2128	63.0029	21.638	38.0936	58.9342	64.2412	50.3152	51.9464	14.1083
289.	hsa-miR-942-5p	32.2379	53.2024	80.4155	71.4239	33.9799	48.1244	0	70.3847	54.1493	0	88.05	29.0669	48.9429	56.9248	23.2889	38.3128	52.6557	43.8807	63.188	79.6287	15.8973	42.8982	28.4716	45.7263	37.3409	33.4142	14.1083
290.	hsa-miR-17-3p	13.2258	0	6.18581	13.7354	9.06132	16.4012	0	14.0769	10.898	0	15.6988	34.5513	36.254	26.7682	33.6651	40.1373	46.1127	20.4937	86.9091	34.6516	27.5258	39.8095	27.277	67.6076	51.2646	30.6063	14.4218
291.	hsa-miR-1976	14.879	36.8324	24.7432	26.555	33.9799	14.0273	0	28.1539	23.1582	105.967	40.4985	34.2771	29.5211	27.7847	11.9903	22.6228	13.3976	21.2171	26.7884	16.9758	19.8716	18.7036	23.0958	56.1059	24.9994	42.3995	14.4218
292.	hsa-miR-6842-3p	95.8871	28.6474	175.265	83.0227	137.052	63.8782	0	98.5385	42.5702	181.659	94.4206	76.5064	49.9788	69.123	68.2525	32.4747	41.1275	40.2642	43.1478	31.6765	22.0796	22.8218	37.4312	14.0265	13.6073	32.0102	15.0488
293.	hsa-miR-4732-3p	104.153	220.994	206.194	159.025	282.033	109.845	0	88.4836	62.3228	227.073	183.153	14.2593	62.4087	73.1891	36.2015	77.7203	26.7952	23.387	94.6798	82.6038	19.43	63.4893	59.9297	71.535	37.0244	53.912	15.3624
294.	hsa-miR-11401	90.9274	175.977	51.5484	83.0227	0	34.9604	0	58.3187	103.531	105.967	6.82558	15.0819	39.6205	30.1566	17.0631	16.0549	0.623144	18.5649	29.8558	0	20.902	25.9105	22.2994	22.1618	18.354	27.5176	15.3624
295.	hsa-miR-29c-5p	2.47984	0	14.4336	10.9883	5.66332	13.1641	0	26.8132	20.0932	0	24.1171	32.6318	20.9755	18.2973	43.3495	28.6434	38.6349	26.7624	28.4244	22.751	62.7059	32.7742	40.4177	46.2874	43.9863	31.7294	15.6759
296.	hsa-miR-335-5p	9.09274	0	4.12387	18.9243	0	13.5957	0	4.69231	3.74618	0	1.1376	114.622	98.9217	97.9243	111.833	82.4638	125.252	26.2802	106.745	167.483	103.774	87.3407	59.9297	108.845	57.5935	33.9758	15.9894
297.	hsa-miR-532-3p	0	0	0	4.27323	0	5.82673	0	10.055	10.898	0	16.3814	13.1624	18.386	14.2312	15.2185	21.7106	27.7299	11.5729	25.1525	24.6761	18.3996	39.2948	23.6931	116.7	68.3527	51.6656	15.9894
298.	hsa-miR-93-3p	4.95968	0	0	6.40984	0	3.88448	0	4.69231	5.44899	0	12.0585	9.04914	20.4576	15.2477	8.07039	28.461	23.6795	15.4306	43.3523	29.9264	25.9067	38.6084	31.6572	70.4129	59.1758	42.3995	16.3029
299.	hsa-miR-125b-5p	17.3589	0	45.3626	14.0406	29.4493	30.2127	0	61.0001	16.6875	0	8.1907	13.1624	58.2654	18.2973	58.3374	53.0906	46.4242	7.23309	71.7767	61.9529	73.5985	22.6503	28.4716	62.8386	65.1883	47.173	16.3029
300.	hsa-miR-324-3p	0	0	0	0	0	5.39512	0	10.055	16.347	0	24.1171	18.6467	19.4218	23.041	10.8374	16.2373	23.6795	22.9048	70.1407	31.3264	15.4557	30.8867	16.9237	81.3535	70.8843	36.7837	16.6164
301.	hsa-miR-598-3p	9.09274	8.18498	0	31.4387	21.5206	30.8601	0	26.8132	33.3751	0	6.14302	65.2635	24.8599	30.4954	35.2792	45.2456	64.4954	46.2918	37.2175	17.6758	43.7175	41.6971	51.9656	69.5713	43.0369	45.4882	16.6164
302.	hsa-miR-361-5p	4.95968	0	6.18581	14.9563	3.39799	13.5957	0	10.7253	14.9847	45.4146	12.5136	54.0206	54.64	63.7016	35.0486	74.4364	56.083	20.7348	45.3972	111.655	51.3718	98.4943	81.0345	48.8121	51.8975	45.4882	16.6164
303.	hsa-miR-664a-5p	46.2903	32.7399	12.3716	47.3107	18.1226	28.4862	61.0588	12.7363	23.4988	30.2764	21.6143	21.9373	24.342	47.0985	30.8981	22.9877	22.1216	24.3514	33.1277	24.3261	16.3389	25.9105	15.1317	12.3433	18.354	28.9215	16.6164
304.	hsa-miR-378i	0	0	0	10.6831	0	0	0	0	0	0	0	27.9701	21.7524	37.2722	37.3544	21.893	30.8456	20.2526	50.714	16.6258	9.27341	27.1117	13.738	19.076	17.0882	34.8181	17.2435
305.	hsa-miR-330-5p	9.09274	16.37	12.3716	18.0086	5.66332	27.623	81.4117	25.4725	27.2449	30.2764	28.6674	20.8405	20.7166	21.008	25.3641	30.1029	24.3026	24.3514	31.0828	18.0258	16.7805	28.3128	21.3039	39.5547	58.2264	39.8724	18.184
306.	hsa-miR-4326	12.3992	12.2775	16.4955	8.85168	5.66332	13.3799	61.0588	18.0989	11.5791	45.4146	17.2915	0.548433	0	5.42141	0	28.2785	16.8249	29.1734	11.4515	9.97546	27.673	0.514778	0	28.614	36.3915	33.9758	18.184
307.	hsa-miR-199b-5p	4.95968	0	30.929	13.1249	7.92865	5.82673	0	16.0879	6.81124	0	1.36512	24.6795	19.1628	14.2312	35.7403	43.7861	78.2046	17.1183	32.1052	12.2506	46.8087	27.798	48.78	58.6307	58.2264	35.9413	18.184
308.	hsa-miR-18a-3p	33.0645	40.9249	35.0529	49.4473	23.786	45.7506	0	36.8682	32.3534	136.244	71.4411	30.438	46.8713	38.9664	19.5995	69.5104	54.5251	22.9048	98.5651	64.403	55.7877	94.5476	81.4327	106.601	69.935	54.1927	18.4975
309.	hsa-miR-548e-3p	13.2258	0	18.5574	23.808	5.66332	22.0121	0	14.7473	16.0064	0	4.09535	50.1816	28.4853	29.1401	36.6626	36.8533	52.0325	23.8692	58.0757	26.6012	42.8343	36.8925	38.2276	38.152	34.1764	44.365	18.811
310.	hsa-miR-1294-5p	64.4758	114.59	22.6813	72.9501	52.1026	52.0089	0	50.9451	37.4618	0	83.4996	61.9729	61.8908	74.8833	62.4879	72.4295	48.6052	69.1965	65.6419	47.4272	35.7689	51.9926	44.7979	32.2609	25.6323	39.5916	19.7516
311.	hsa-miR-362-5p	4.95968	0	0	5.79938	0	11.4376	0	6.03297	5.10843	0	5.00543	46.3426	52.5683	35.578	36.8932	68.5982	72.5963	43.3985	226.577	88.2041	69.1826	122.346	51.5674	123.713	67.4034	37.0645	20.0651
312.	hsa-miR-339-5p	5.78629	0	12.3716	16.4824	3.39799	15.1063	0	10.055	33.3751	0	11.831	56.4886	30.557	48.4539	21.9054	46.8876	88.1749	77.1529	72.1856	28.8763	73.1569	126.121	67.0974	223.863	124.364	83.6759	21.0057
313.	hsa-miR-548o-3p	13.2258	16.37	47.4245	26.8603	11.3266	25.0333	122.118	28.1539	25.5421	90.8293	40.0434	44.4231	23.8241	24.7352	30.2063	27.0014	21.81	38.3354	18.1998	16.4508	25.6123	19.9048	32.0554	32.2609	29.7461	52.2272	21.9462
314.	hsa-miR-1-3p	19.0121	20.4625	154.645	81.8017	19.2553	112.003	305.294	8.04396	7.83292	0	0.910078	324.947	35.7361	54.553	112.524	95.7821	153.293	50.6316	58.8937	43.752	11.4814	154.262	191.735	44.8847	29.7461	110.632	21.9462
315.	hsa-miR-134-5p	17.3589	8.18498	39.1768	18.6191	0	12.5167	610.588	6.7033	0	75.6911	16.8364	36.1966	19.9397	52.1811	17.0631	5.6557	21.1869	0.964412	44.7837	21.526	13.9837	22.4787	6.17216	15.7096	29.1132	26.956	22.2597
316.	hsa-miR-148a-5p	6.6129	0	28.8671	10.9883	10.194	13.1641	0	12.0659	6.13011	0	17.064	30.1638	12.6889	22.0245	28.8228	22.4404	21.4985	15.9128	26.175	12.6006	12.5117	16.6445	14.1362	21.8813	22.4678	36.5029	22.8868
317.	hsa-miR-409-3p	195.081	61.3874	1076.33	170.929	155.175	87.4009	7835.87	111.275	12.6008	302.764	189.979	97.0726	67.0699	138.246	31.3592	16.6022	44.5548	2.89323	70.3452	76.8285	29.4394	52.8506	23.8922	29.7361	30.0625	50.8233	23.8273
318.	hsa-miR-4504-3p	28.1048	0	35.0529	32.3544	58.8986	33.0181	0	36.8682	60.9606	30.2764	21.1593	60.0534	53.6042	50.8257	93.386	41.7792	24.3026	40.9875	51.123	26.7762	49.7526	33.1174	40.2186	17.1123	29.1132	45.2074	24.4544
319.	hsa-miR-5010-3p	27.2782	20.4625	49.4865	40.5956	46.4392	27.1914	0	48.2638	23.1582	60.5528	171.095	26.599	56.9706	32.8673	70.3277	63.3074	37.3887	15.9128	46.4197	40.0768	42.2455	64.0041	69.6857	37.5909	35.4422	73.5674	25.0814
320.	hsa-miR-1285-3p	32.2379	24.5549	16.4955	36.0172	19.2553	27.1914	40.7058	28.1539	28.2666	0	26.3923	35.6481	25.8957	48.7927	29.7452	39.5899	49.54	47.4973	35.5816	30.1014	24.1403	41.0107	35.6392	51.3369	77.5297	53.912	26.649
321.	hsa-miR-22-5p	86.7944	32.7399	68.0439	74.7814	46.4392	96.4647	61.0588	132.055	111.023	60.5528	90.0977	38.6645	41.6921	35.9169	36.2015	67.3211	28.6646	48.7028	85.2731	98.8796	28.9978	53.3654	49.5764	71.8155	83.8587	55.8775	26.9625
322.	hsa-miR-3913-5p	51.25	40.9249	88.6633	74.171	156.308	76.179	101.765	116.637	127.37	0	65.9806	76.7806	61.1139	77.9328	90.1578	42.8739	78.8277	70.6431	86.7046	41.6519	47.5446	48.5608	40.2186	20.1981	28.4803	53.912	27.5895
323.	hsa-miR-328-3p	53.7298	171.885	202.07	153.226	109.868	102.507	1017.65	101.22	58.9172	317.902	114.897	35.0997	88.3044	157.56	66.4078	110.925	97.5221	24.8336	126.785	125.306	78.7504	105.015	135.588	97.0632	71.5172	98.277	28.2166
324.	hsa-miR-769-5p	16.5323	8.18498	26.8052	11.904	14.7246	17.4802	101.765	20.7802	14.6442	0	20.9318	76.5064	30.039	26.4294	38.0461	25.5419	47.6705	19.7704	56.0308	15.9257	23.6987	25.5673	20.3084	41.2378	24.3665	43.8035	28.5301
325.	hsa-miR-3688-3p	6.6129	0	6.18581	11.5988	7.92865	13.5957	0	10.055	12.6008	0	15.9264	73.7642	42.9869	28.1236	34.5874	38.8602	44.2432	35.9243	78.7294	26.6012	49.7526	33.289	41.015	63.9607	43.3534	50.5425	29.4706
326.	hsa-miR-196b-5p	42.1573	36.8324	20.6194	63.4879	40.7759	57.1882	0	29.4945	70.4963	0	44.3663	60.0534	63.7035	80.9824	37.1238	53.8204	93.4716	87.0381	65.4374	54.7775	62.7059	85.4532	87.6048	125.677	100.947	86.7646	30.0977
327.	hsa-miR-2110	271.956	548.394	105.159	161.467	98.5418	168.759	142.47	89.8243	113.067	242.211	166.317	60.8761	67.0699	142.99	72.1724	39.7724	43.9317	100.058	129.034	89.2541	16.3389	59.7143	66.8982	46.8484	48.733	47.173	30.0977
328.	hsa-miR-548bc	31.4113	16.37	22.6813	41.8166	57.7659	37.3342	0	69.044	47.6787	0	7.73566	33.7286	12.171	14.57	34.3568	25.3594	40.1928	31.5845	60.5296	20.4759	42.2455	30.2003	34.6437	38.7131	46.8343	49.7001	31.9788
329.	hsa-miR-127-3p	0	0	0	0	0	0	0	0	12.6008	0	0	127.236	92.9657	163.32	63.6408	24.9946	77.5815	5.06316	88.3405	79.8037	54.4629	77.9031	42.8069	39.5547	44.3027	64.582	31.9788
330.	hsa-miR-140-5p	38.8508	28.6474	74.2297	61.0461	28.3166	53.9512	61.0588	65.022	53.8088	0	24.3446	63.0698	48.425	52.8588	48.4224	73.7066	116.216	77.6351	73.2081	69.4782	56.6709	70.0099	84.6183	159.621	137.971	75.2521	32.6058
331.	hsa-miR-99b-5p	172.762	135.052	360.839	166.351	90.6132	69.2733	5210.35	48.2638	36.7807	166.52	88.7326	72.9416	33.6644	150.783	41.966	52.3609	66.3649	16.6361	52.1454	38.1518	27.0843	31.9163	57.1423	35.0662	44.9356	77.7792	33.2329
332.	hsa-miR-32-5p	76.875	57.2949	82.4775	155.667	94.0111	172.86	40.7058	107.923	127.03	0	4.77791	105.299	24.8599	31.512	42.4272	63.3074	224.02	41.2286	58.4847	47.0772	217.999	128.695	225.184	250.513	237.969	61.2125	33.8599
333.	hsa-let-7d-3p	2016.11	5299.77	2664.02	1085.09	1863.23	686.259	7611.99	890.869	555.797	6130.98	691.659	92.4109	55.9348	343.921	49.3447	122.601	135.845	233.388	289.356	140.531	24.8763	89.5714	131.208	162.707	89.2383	82.5527	33.8599
334.	hsa-miR-1843	97.5403	81.8498	189.698	141.322	201.614	107.255	366.353	169.594	127.03	272.488	215.006	80.3454	75.6155	91.4863	76.784	81.3692	53.2788	57.3825	71.5722	68.4282	35.0329	72.069	68.8893	31.1388	33.5435	65.986	33.8599
335.	hsa-miR-10399-3p	47.1169	45.0174	76.2916	44.8689	69.0925	62.1517	0	67.7034	69.4746	75.6911	60.2926	46.6168	54.1221	43.0325	35.7403	34.2991	30.8456	42.4341	33.9457	21.176	17.958	21.9639	29.0689	39.2741	37.9737	67.6707	33.8599
336.	hsa-miR-370-3p	66.129	8.18498	313.414	55.5519	19.2553	30.2127	1526.47	59.6594	10.2169	257.35	51.6469	34.0028	26.6726	70.4784	18.6772	11.6763	13.3976	5.78647	31.9007	24.5011	12.5117	36.8925	19.1138	21.8813	45.252	57.5622	33.8599
337.	hsa-miR-421	15.7056	0	0	22.8923	4.53066	33.4497	0	21.4506	23.4988	0	15.6988	62.5214	68.1058	58.2802	46.1165	78.6325	53.2788	42.4341	64.6194	107.63	60.3508	111.021	88.4013	109.968	93.0357	58.4046	34.8004
338.	hsa-miR-342-3p	2.47984	0	0	5.49415	2.26533	6.68994	0	10.7253	5.10843	0	10.0109	60.3276	37.5488	31.512	27.4393	44.3334	76.9583	9.64412	95.7022	111.48	42.0984	70.0099	62.1198	110.529	100.63	89.0109	35.4275
339.	hsa-miR-324-5p	2.47984	0	8.24775	4.57846	5.66332	7.33736	0	14.7473	8.17348	0	10.4659	41.6809	46.3534	32.5285	33.8957	39.5899	57.6408	37.612	141.304	70.3532	51.8134	60.4007	37.4312	108.284	109.175	62.8973	36.368
340.	hsa-miR-331-3p	0	0	0	6.10461	0	6.04253	0	9.38462	7.49236	0	14.5612	23.3084	13.9837	17.6196	19.8301	14.7778	33.9614	18.5649	27.4019	11.2005	44.1591	30.5435	20.3084	126.519	73.4159	63.4589	36.6815
341.	hsa-miR-381-3p	42.9839	0	212.379	40.9009	15.8573	36.2552	976.94	48.2638	7.83292	45.4146	26.1647	111.332	35.2182	55.2306	38.2767	13.6832	44.5548	5.30426	26.9929	25.7262	41.6568	36.5493	19.3129	27.2114	39.2395	53.912	36.9951
342.	hsa-miR-18a-5p	30.5847	0	0	36.6276	18.1226	43.3767	0	32.8462	41.8891	0	12.5136	179.612	118.602	73.8668	84.8544	127.527	200.341	58.588	402.44	260.412	268.193	215.521	123.642	197.773	120.25	65.986	37.9356
343.	hsa-miR-4732-5p	20.6653	65.4798	18.5574	35.4067	19.2553	10.7902	0	22.1209	31.6723	0	24.7996	20.292	55.1579	63.7016	35.2792	70.7875	20.2522	40.9875	48.6691	62.8279	23.1099	49.7619	35.0419	88.0863	74.9981	60.0894	38.5626
344.	hsa-miR-155-5p	83.4879	65.4798	98.9729	107.136	29.4493	129.051	183.176	50.9451	83.0971	0	87.595	174.127	117.308	149.089	115.983	127.345	224.643	126.82	153.369	274.763	106.865	171.936	171.825	79.1093	73.0995	98.277	38.8762
345.	hsa-miR-576-5p	17.3589	20.4625	70.1058	69.2873	53.2352	41.4345	0	85.8023	46.9975	45.4146	35.038	61.4245	90.894	62.6851	85.3156	127.162	118.397	45.3273	31.4918	80.5037	133.066	127.322	144.747	83.5978	94.9344	104.735	40.1302
346.	hsa-miR-130b-3p	10.746	0	14.4336	27.776	0	22.8753	0	6.03297	12.2602	0	22.7519	99.8148	146.57	132.147	110.91	146.866	109.985	44.8451	256.842	308.889	114.372	167.989	76.4551	108.284	97.1495	94.6267	40.4438
347.	hsa-miR-7976	19.8387	0	30.929	30.2178	19.2553	26.3282	0	31.5055	29.6289	60.5528	44.1388	37.2934	40.9152	30.1566	29.284	47.0701	49.54	41.7108	73.4126	33.4265	42.5399	56.9688	61.7216	67.3271	62.3402	88.1685	41.0708
348.	hsa-miR-151a-5p/151b	89.2742	98.2198	200.008	309.198	100.807	491.819	162.823	97.8682	133.841	151.382	67.5733	939.191	953.74	845.063	583.605	1013.1	1330.72	962.242	1853.31	1188.13	754.09	1161.17	519.656	241.816	144.617	93.7843	41.3843
349.	hsa-miR-3613-5p	49.5968	69.5723	43.3007	139.49	75.8885	89.1273	0	103.901	103.531	30.2764	48.2341	242.133	198.361	148.411	83.7015	270.562	477.328	192.641	158.481	476.722	461.757	426.58	479.039	355.15	229.425	133.095	41.3843
350.	hsa-miR-10a-5p	301.714	106.405	991.791	376.96	673.935	306.658	5943.05	494.033	131.457	393.594	263.468	221.293	125.335	213.807	264.248	96.5119	196.914	113.077	57.6667	134.231	181.494	89.9146	161.472	49.9342	49.6823	123.829	42.6384
351.	hsa-miR-425-3p	8.26613	28.6474	47.4245	38.1538	11.3266	41.0029	0	59.6594	46.9975	0	52.1019	63.8924	54.8989	57.6025	41.7355	82.0989	94.7179	76.1885	77.2979	64.928	83.3135	118.227	99.9492	176.734	158.857	108.385	44.833
352.	hsa-miR-7706	166.149	135.052	245.37	121.482	253.717	160.127	101.765	293.605	131.457	469.285	303.966	115.719	118.343	104.362	179.163	57.8341	143.323	81.975	154.8	26.0762	130.858	36.2061	62.518	30.8582	51.8975	117.652	45.1465
353.	hsa-miR-15b-3p	55.3831	0	111.345	122.092	111.001	116.75	0	323.77	161.767	0	185.883	88.8461	34.4413	55.2306	31.5898	64.402	171.053	169.013	347.432	157.332	137.04	170.735	140.964	130.166	155.376	70.4787	46.0871
354.	hsa-miR-345-5p	4.95968	0	20.6194	28.9969	21.5206	19.854	0	21.4506	14.9847	0	18.4291	31.2607	40.3973	27.4459	31.8204	46.1578	74.4657	43.8807	60.9386	29.7514	53.1381	94.2045	73.0704	283.054	190.818	112.036	47.0276
355.	hsa-miR-29b-3p	22.3186	0	32.991	54.9415	24.9186	75.9632	40.7058	53.6264	75.6047	0	9.55582	223.761	98.6627	85.7261	87.3908	162.556	237.418	113.318	176.068	187.434	233.896	222.041	265.602	354.309	277.841	140.677	47.9682
356.	hsa-miR-19a-3p	112.419	0	107.221	211.83	118.93	0	0	211.154	218.641	0	16.6089	149.174	62.6677	46.4209	100.534	161.461	332.447	198.669	274.837	144.557	380.946	243.833	269.783	239.011	228.159	103.893	48.2817
357.	hsa-miR-4508	69.4355	0	0	54.331	53.2352	0	0	119.989	73.2208	0	242.308	0	37.0309	88.098	34.1262	0	0	0	0	0	0	0	38.0285	71.2545	118.352	71.321	50.1628
358.	hsa-miR-126-5p	28.9315	16.37	55.6723	94.011	66.8272	67.3311	142.47	79.099	97.4007	0	52.3295	172.208	89.3403	111.478	83.7015	170.401	461.127	201.562	185.474	198.459	376.677	323.624	262.416	405.646	290.183	167.632	50.4763
359.	hsa-miR-148b-5p	17.3589	0	24.7432	26.2498	10.194	37.7658	0	36.8682	31.3317	0	20.4767	60.3276	47.1302	30.4954	43.3495	60.0234	36.7655	37.3709	71.7767	45.6771	55.7877	75.6724	73.6677	163.829	153.161	118.775	50.7898
360.	hsa-miR-374a-3p	229.798	139.145	329.91	449.604	440.606	361.689	0	507.44	536.385	0	46.414	182.628	49.2019	105.379	139.503	136.284	281.038	221.574	79.3429	51.6274	264.66	137.103	221.401	126.799	118.984	117.371	50.7898
361.	hsa-miR-660-5p	9.91936	0	6.18581	19.5347	14.7246	37.3342	0	30.8352	24.1799	0	10.9209	170.563	109.798	56.9248	63.1797	166.205	227.136	130.919	277.905	149.982	270.401	306.808	186.957	365.81	160.756	137.307	52.6709
362.	hsa-miR-130a-3p	16.5323	16.37	30.929	50.363	10.194	56.7566	81.4117	21.4506	25.5421	0	30.2601	287.379	376.006	209.063	283.617	216.376	328.709	125.132	697.726	673.256	420.1	354.339	208.659	237.608	187.021	150.223	54.8656
363.	hsa-miR-181a-2-3p	88.4476	53.2024	144.336	130.028	257.115	113.513	468.117	249.363	230.901	121.106	157.443	193.597	121.192	175.518	181.007	118.04	113.412	114.283	76.2755	60.0278	64.9139	70.0099	114.683	54.7032	68.0363	117.652	55.4926
364.	hsa-miR-199a-5p	7.43952	32.7399	101.035	29.6073	7.92865	28.9178	691.999	24.1319	13.2819	45.4146	13.8787	87.7493	16.8322	39.9829	30.2063	33.5693	85.6823	16.6361	45.1927	21.701	41.9512	40.1527	45.5943	126.799	116.136	88.1685	56.7467
365.	hsa-miR-223-5p	193.427	159.607	709.306	335.143	207.278	212.352	1099.06	347.901	226.814	257.35	135.147	101.734	121.71	167.725	110.91	148.873	163.887	123.445	167.07	114.63	72.1265	103.642	126.828	85.281	127.212	161.455	58.0007
366.	hsa-miR-210-3p	0	0	20.6194	43.3427	16.99	56.7566	0	40.8901	35.759	0	73.0337	119.833	69.4005	92.164	109.527	102.532	171.988	80.0462	243.141	102.73	102.596	113.594	90.9896	264.82	204.425	122.706	58.3142
367.	hsa-miR-99a-5p	139.698	85.9423	195.884	195.347	99.6745	252.923	407.058	387.451	184.585	60.5528	53.9221	94.0562	113.682	117.238	70.7889	114.391	127.121	113.077	153.778	106.58	135.274	111.707	193.328	126.519	170.249	134.78	59.2548
368.	hsa-miR-181b-5p	69.4355	57.2949	63.92	101.336	38.5106	88.6957	81.4117	59.6594	74.2425	75.6911	73.4888	98.1695	108.244	143.667	75.8617	87.5722	131.795	98.6111	140.281	121.806	38.124	90.601	80.039	197.773	194.615	190.096	60.1954
369.	hsa-miR-1180-3p	314.113	527.931	340.22	380.927	206.145	334.713	61.0588	400.857	470.316	817.463	622.721	130.801	257.921	218.212	253.18	361.783	291.943	267.142	539.45	377.492	194.447	432.757	374.113	164.951	194.615	138.711	60.1954
370.	hsa-miR-30a-5p	21.4919	16.37	47.4245	24.7237	46.4392	36.0394	122.118	46.9231	37.1212	105.967	42.0911	75.4095	57.4885	44.7267	50.9588	45.4281	562.076	216.751	71.9812	54.4275	70.6546	81.6782	71.2785	152.047	122.149	169.598	61.1359
371.	hsa-miR-589-5p	47.9436	40.9249	119.592	40.5956	49.8372	52.0089	203.529	110.604	61.3011	302.764	85.0923	134.915	75.3566	59.6355	71.2501	64.402	101.573	79.0817	149.075	56.0026	54.9045	74.6429	68.292	88.6473	74.0488	135.622	61.7629
372.	hsa-miR-744-5p	276.089	368.324	216.503	136.438	124.593	129.483	9484.46	115.297	105.574	499.561	217.509	86.6524	89.3403	209.063	92.6942	122.236	53.5904	93.5479	110.221	113.23	25.0235	68.9803	82.2291	104.076	107.592	142.642	64.2711
373.	hsa-miR-374b-5p	49.5968	24.5549	103.097	177.339	53.2352	217.531	61.0588	267.462	121.24	75.6911	162.904	441.763	158.482	252.096	106.99	212.545	1017.91	178.175	303.67	328.14	535.061	328.943	363.958	539.178	259.171	246.254	64.5846
374.	hsa-miR-185-3p	112.419	85.9423	136.088	115.682	54.3679	131.857	162.823	111.945	99.1035	181.659	294.865	202.92	150.972	195.849	157.027	198.862	90.3559	146.591	148.666	89.6041	40.6264	89.9146	146.34	134.374	119.934	184.199	64.5846
375.	hsa-miR-503-5p	123.165	126.867	80.4155	105.304	61.1639	126.462	0	48.9341	99.7846	0	126.501	119.833	152.526	247.013	80.9345	90.6737	49.8515	151.895	209.604	162.758	45.7783	110.849	49.7755	154.011	116.136	204.697	64.5846
376.	hsa-miR-29a-3p	19.0121	16.37	72.1678	54.6362	20.388	92.3644	0	59.6594	51.4248	45.4146	47.0965	202.92	60.855	86.0649	69.636	110.377	243.961	124.168	124.536	97.6545	123.94	128.523	174.413	417.989	284.487	172.406	66.7792
377.	hsa-let-7e-5p	0	143.237	86.6013	130.333	0	0	1078.7	0	0	0	0	102.009	0	160.271	0	0	80.3856	0	42.5343	0	38.2712	0	56.1467	169.44	140.819	232.215	67.0927
378.	hsa-miR-1299	595.988	16.37	0	42.427	18.1226	12.0851	0	14.0769	30.6506	30.2764	12.286	1.91952	33.9234	107.073	73.5559	0.364884	1.86943	17.8416	49.6915	1.22506	9.42061	37.922	0	38.4325	82.2765	158.928	68.3468
379.	hsa-miR-501-3p	209.133	159.607	160.831	237.774	172.165	282.92	81.4117	282.209	327.28	287.626	395.201	132.172	179.198	177.551	128.896	256.149	121.513	201.562	329.641	232.411	77.4256	280.554	234.144	218.252	159.49	219.86	68.9738
380.	hsa-miR-28-3p	211.613	151.422	451.564	179.781	173.298	183.434	4457.29	194.396	137.246	514.699	194.302	451.36	243.679	471.663	282.694	214.917	291.32	148.278	336.798	242.036	117.316	154.434	201.093	91.4526	123.415	210.594	71.7955
381.	hsa-miR-150-5p	21.4919	28.6474	109.283	34.7963	66.8272	28.9178	0	130.714	28.9478	181.659	204.312	186.467	73.0259	81.9989	38.5073	95.4172	230.563	14.2251	135.169	176.758	83.1663	246.236	310.4	431.735	293.98	233.057	72.7361
382.	hsa-miR-96-5p	70.2621	45.0174	86.6013	90.9586	130.256	118.908	40.7058	167.583	93.314	90.8293	72.1237	166.449	197.325	88.7756	122.209	231.884	642.15	165.155	299.581	267.937	657.971	410.107	897.153	554.607	472.457	198.8	78.6929
383.	hsa-miR-152-3p	51.25	53.2024	101.035	61.0461	28.3166	119.987	325.647	40.2198	33.0345	0	21.8419	241.31	167.286	226.005	141.117	89.7615	184.762	90.6547	348.659	198.984	138.071	109.648	95.3698	168.037	125.313	191.781	79.947
384.	hsa-miR-1307-3p	162.016	421.526	391.768	209.388	211.808	185.16	2768	204.451	204.337	787.187	226.154	111.332	81.5715	189.411	98.6894	139.021	209.376	170.219	162.776	172.033	73.3041	102.441	176.803	347.015	425.622	213.402	80.2605
385.	hsa-miR-222-3p	286.835	302.844	762.916	248.458	214.074	241.485	9586.23	310.363	247.929	560.114	265.97	255.296	258.439	414.738	137.197	486.938	324.658	213.617	378.106	384.493	199.452	341.813	408.159	340.002	287.651	251.028	81.201
386.	hsa-miR-374a-5p	140.524	81.8498	202.07	471.276	177.828	345.719	122.118	337.846	410.036	60.5528	34.583	744.772	305.052	320.88	310.364	707.145	1445.38	581.058	567.874	964.119	1823.92	1251.25	1195.41	1060.4	703.464	307.186	83.0821
387.	hsa-miR-15a-5p	28.9315	32.7399	43.3007	81.4965	26.0513	98.6227	142.47	52.9561	54.8305	30.2764	16.6089	916.98	819.859	701.395	454.248	756.222	1089.88	303.79	2565.56	2470.24	1105.74	1302.39	702.033	1366.46	616.757	366.714	84.3362
388.	hsa-miR-454-3p	66.129	36.8324	43.3007	126.671	35.1126	129.914	81.4117	85.1319	135.544	0	151.3	381.984	594.825	268.021	231.274	742.722	478.886	163.227	724.106	1102.03	784.119	809.403	883.614	857.018	483.216	510.76	97.5039
389.	hsa-miR-100-5p	333.125	90.0348	449.502	20.1452	451.933	208.252	101.765	1336.64	33.3751	272.488	4.55039	7.12963	412.001	9.14863	655.316	364.519	214.673	10.8496	265.226	259.187	400.523	6.17734	127.823	136.618	199.046	335.546	100.326
390.	hsa-miR-500a-3p/502-3p	85.1411	65.4798	41.2387	108.357	35.1126	137.036	40.7058	101.89	102.509	60.5528	167.454	278.878	285.63	259.889	204.757	343.356	223.086	245.925	401.213	237.661	182.672	453.863	318.961	449.408	320.245	308.59	100.953
391.	hsa-miR-584-5p	887.782	818.498	645.386	627.859	523.291	569.077	4518.35	555.033	608.244	635.805	801.096	896.688	623.828	820.328	463.01	665.731	530.296	443.147	796.905	695.657	243.17	518.553	518.063	184.027	209.172	314.486	103.461
392.	hsa-miR-19b-3p	88.4476	0	72.1678	168.182	96.2765	124.951	0	180.989	182.201	0	29.1225	354.013	149.159	97.5854	175.704	279.866	677.046	324.524	751.712	310.464	709.784	590.108	454.749	653.073	664.857	302.693	109.731
393.	hsa-miR-484	328.165	409.249	389.706	497.831	311.483	419.956	508.823	300.978	542.856	650.943	952.851	332.625	707.471	782.717	466.238	954.172	387.907	253.64	993.831	1200.21	435.998	1019.26	1116.76	1234.89	642.073	709.841	111.926
394.	hsa-miR-340-5p	207.48	98.2198	228.875	340.027	260.513	294.573	590.235	285.561	312.636	105.967	71.6686	1040.65	465.346	427.614	691.517	636.723	1025.7	320.426	866.023	619.004	1037.59	666.81	633.343	633.997	331.637	394.793	113.18
395.	hsa-miR-23a-3p/23b-3p	50.4234	0	53.6103	90.6534	32.8473	107.039	122.118	97.8682	66.7501	181.659	129.914	403.372	382.998	396.102	308.289	546.961	469.539	274.857	515.524	556.876	453.956	470.164	668.783	383.203	381.32	463.306	113.807
396.	hsa-miR-98-5p	321.552	298.752	290.733	515.839	192.553	608.138	671.646	307.682	419.572	227.073	212.958	638.924	695.559	834.898	489.296	790.704	623.456	689.795	360.315	725.408	441.297	615.675	635.932	601.175	476.887	550.351	116.628
397.	hsa-miR-223-3p	18.1855	20.4625	74.2297	102.557	14.7246	46.1822	101.765	114.626	32.6939	0	44.3663	319.188	393.356	551.29	249.029	749.837	1030.99	165.638	890.562	548.65	481.04	463.129	783.665	753.222	757.26	624.199	117.256
398.	hsa-miR-24-3p	341.391	319.214	729.926	603.135	376.045	491.819	1363.65	642.847	584.745	544.976	398.842	434.359	591.458	634.983	347.258	501.351	544.316	340.196	953.955	745.184	351.212	485.608	394.023	934.724	1085.42	508.513	118.51
399.	hsa-miR-361-3p	92.5807	53.2024	226.813	136.438	104.205	169.407	651.293	315.055	250.313	333.041	344.464	339.754	259.216	279.542	295.838	317.449	349.895	241.585	404.076	214.735	255.092	272.318	341.46	386.57	391.446	612.406	121.018
400.	hsa-miR-30e-3p	2628.63	1219.56	4276.46	2430.55	4477.42	2430.61	5576.7	4343.74	3954.26	2376.7	3527.92	1368.34	841.352	1218.46	1145.77	1133.7	1159.36	1509.3	948.229	668.006	716.997	970.014	1246.78	554.046	461.065	934.193	121.958
401.	hsa-miR-576-3p	128.952	122.775	39.1768	209.998	60.0312	109.197	0	52.9561	38.4835	0	17.7465	465.894	435.307	485.894	711.117	390.608	859.939	312.228	1178.08	497.723	507.535	792.759	367.94	309.424	346.51	614.372	124.466
402.	hsa-miR-221-3p	94.2339	69.5723	218.565	250.289	107.603	323.06	1261.88	219.198	174.368	181.659	226.382	703.914	469.49	814.567	275.085	995.404	864.301	500.771	1316.11	941.193	555.227	917.85	881.822	1063.49	883.522	775.265	124.466
403.	hsa-miR-20b-5p	104.98	90.0348	70.1058	227.397	56.6332	287.883	0	151.495	216.597	0	186.566	1156.65	1217.62	1032.78	621.651	899.622	1016.35	689.072	1813.03	1524.32	904.967	1078.46	1001.28	2352.52	1202.19	964.238	127.602
404.	hsa-miR-143-3p	769.577	241.457	2276.38	791.768	576.526	290.257	7408.46	623.407	280.282	348.179	101.019	541.578	695.559	1008.72	991.736	950.888	1137.24	325.489	657.237	282.988	270.843	192.012	506.914	455.299	449.672	793.236	135.126
405.	hsa-miR-142-3p	329.819	188.255	305.167	612.903	323.942	568.645	366.353	462.528	487.344	121.106	96.9233	390.758	157.964	115.883	250.643	328.213	968.055	363.583	655.192	348.266	862.575	651.195	680.53	1873.38	2347.09	560.179	135.44
406.	hsa-miR-128-3p	3564.36	2643.75	4857.92	4268.04	4545.38	3883.84	11662.2	3920.76	2241.92	4223.56	3532.92	1198.33	1507.65	1435.32	830.328	1663.87	1718.94	1613.7	1313.86	1654	856.981	1251.94	1356.88	767.529	661.376	1075.71	145.786
407.	hsa-miR-941	422.399	687.538	3132.08	703.251	619.567	352.841	1343.29	687.759	369.85	2437.25	435.927	560.224	588.092	613.975	536.105	517.223	334.94	506.557	467.877	425.795	365.343	584.274	572.02	492.329	510.43	758.698	149.234
408.	hsa-miR-652-3p	91.754	163.7	127.84	188.327	80.4192	211.92	142.47	260.088	342.946	151.382	363.121	660.862	775.059	730.874	564.928	850.545	770.829	667.855	1239.22	927.893	775.581	1215.05	583.966	1176.26	1028.14	907.799	153.31
409.	hsa-miR-194-5p	353.79	294.659	294.857	565.287	295.625	698.128	101.765	420.967	661.712	302.764	178.375	3511.89	1570.58	1588.14	1588.48	1856.53	3072.41	1329.68	1687.06	1693.03	1495.67	1581.06	1481.52	3093.96	2252.48	1355.38	153.937
410.	hsa-miR-3158-3p	685.262	491.099	1670.17	837.552	1074.9	945.44	305.294	1220	1870.37	1377.58	1369.89	770	920.075	803.386	2025.9	903.636	787.654	1193.22	995.058	446.971	883.477	785.209	790.435	314.193	504.734	855.01	156.132
411.	hsa-miR-106b-5p	286.008	233.272	307.229	503.02	354.524	414.992	162.823	534.253	585.426	302.764	188.841	1796.67	1973.25	1289.96	1448.06	1759.29	2239.89	834.216	5853.38	3676.04	3275.28	2413.45	1935.27	3917.31	2330.32	1228.46	169.613
412.	hsa-miR-3615-3p	1797.88	1092.69	2781.55	2025.81	1618.58	1660.62	610.588	1655.72	1346.92	4647.43	3281.29	399.533	1120.77	1072.08	1486.8	1144.09	696.675	660.863	1163.56	995.621	757.329	926.43	921.245	873.008	706.945	1366.89	171.808
413.	hsa-miR-30b-5p/30c-5p	530.686	237.364	511.36	1112.87	635.425	1011.91	386.705	1222.01	799.639	711.496	876.86	1487.62	1305.92	1810.41	639.406	1498.03	1842.64	1558.25	1865.17	1756.56	1262.95	1681.61	1583.06	2878.51	1839.51	1556.43	173.062
414.	hsa-miR-423-3p	3685.04	3409.04	2350.61	1969.35	2747.84	2721.73	4253.76	1268.94	930.074	3663.45	2568.92	951.805	850.934	867.765	806.809	1327.08	806.66	836.145	472.376	781.411	385.951	707.992	1123.73	2442.85	1862.3	1572.15	173.375
415.	hsa-miR-15b-5p	157.056	270.104	348.467	477.075	212.941	277.309	142.47	511.462	435.579	378.455	685.289	1910.74	1927.68	2040.48	1105.87	2569.33	1117.92	885.812	1743.29	2908.46	1368.2	2633.95	3007.43	4123.78	2254.37	2115.2	174.943
416.	hsa-miR-144-5p	1426.73	953.55	1439.23	2599.34	1603.85	2462.55	386.705	3153.9	3606.55	393.594	1697.29	1927.47	1741.75	2340.36	1350.98	3517.85	4959.29	2269.5	6442.31	5005.23	3238.19	4360.86	2412.52	4910.39	2967.33	2122.78	181.84
417.	hsa-miR-146b-5p	529.859	343.769	938.181	656.245	609.373	722.082	1791.06	717.924	578.955	499.561	514.649	1171.45	881.749	924.012	677.221	763.338	1403.01	831.805	1336.76	1082.95	642.515	676.076	813.53	1285.67	1359.46	1449.16	193.754
418.	hsa-miR-629-5p	933.246	675.261	579.404	553.383	417.953	603.606	264.588	593.242	563.289	893.155	1013.14	1209.29	912.306	1099.53	796.433	1096.11	727.832	829.876	1097.1	620.404	318.829	574.664	483.22	593.039	798.714	1441.58	196.262
419.	hsa-miR-27a-3p/27b-3p	1559.82	961.735	2342.36	2746.46	1782.81	2522.76	2320.23	3184.07	2666.94	1967.97	2888.81	2667.3	2114.39	1951.03	1770.18	2985.12	3649.44	2463.83	1684.81	2026.77	4081.19	3561.41	3968.5	3238.99	2218.3	2309.79	205.354
420.	hsa-miR-146a-5p	200.04	220.994	226.813	449.299	229.931	372.047	1648.59	183	166.875	181.659	194.529	903.817	862.069	1108.68	618.884	752.026	1170.26	370.816	1388.5	1315.89	597.326	764.618	803.575	1944.91	1955.33	1590.12	205.667
421.	hsa-miR-425-5p	248.811	188.255	360.839	458.761	291.095	490.74	468.117	777.583	787.72	499.561	481.204	998.696	1028.84	743.072	1433.3	1177.48	1775.96	1352.1	1835.31	1577	2890.95	2280.64	1654.94	2890.58	3282.51	2028.16	222.597
422.	hsa-miR-26b-5p	5830.93	3683.24	6717.79	8107.83	6809.58	9890.54	2299.88	11593.4	11582.8	2709.74	4044.39	10222.8	12689.2	12652.2	6171.78	7925.28	7746.31	6582.35	12590.4	16036.7	5221.96	5926.3	4001.75	6832.01	3715.1	3329.63	240.154
423.	hsa-miR-144-3p	683.609	519.746	859.827	1788.04	1199.49	1332.16	223.882	1263.57	1411.29	60.5528	98.971	524.576	436.343	475.39	469.466	912.028	2671.42	556.224	3944.65	1521.7	3409.67	2460.47	2982.55	5755.34	6908.06	1604.72	246.111
424.	hsa-let-7d-5p	3007.22	5086.97	1651.61	3940.83	1030.72	2769.21	1974.23	1947.31	2371.67	1347.3	3014.63	2563.38	3919.32	5303.16	2428.04	4618.34	2631.23	3801.95	4711.49	5575.76	1736.78	3602.59	2644.47	4597.88	3973	3335.24	247.679
425.	hsa-miR-148b-3p	1084.52	650.706	2259.88	1528.9	1591.39	2330.47	4029.88	2181.92	1521.97	1756.03	4502.38	4080.34	2034.37	2404.74	2123.21	2192.77	1630.46	1757.4	2875.77	1502.62	1405.58	1712.32	2440.59	3712.53	2073.68	3222.64	261.474
426.	hsa-miR-532-5p	1909.48	892.163	1466.04	1567.36	2025.2	1859.59	712.352	3047.32	2887.96	2406.98	3864.19	2914.37	2874.17	1990	2633.48	2455.12	1724.24	2787.87	2369.65	1612.87	1694.83	2865.77	2164.44	1575.17	1427.81	2881.2	274.328
427.	hsa-miR-181a-5p	667.903	1248.21	1092.83	1855.8	696.589	1112.26	590.235	1075.88	1198.1	1544.1	1956.89	1122.92	2341.23	1444.13	1098.96	1357.37	2029.58	1355.24	1908.93	1877.84	1342.88	3284.46	1612.13	7423.09	3714.78	4399.44	304.739
428.	hsa-miR-192-5p/215-5p	2114.48	1039.49	1682.54	1877.78	2408.04	3366.98	590.235	2175.22	2186.07	1422.99	938.29	4896.96	2846.98	2479.62	3322	2835.15	4264.49	3107.82	5859.1	2607.27	3246.14	2815.84	2420.88	2061.61	2043.62	2818.87	332.956
429.	hsa-miR-183-5p	10681.5	10550.4	10734.4	4892.23	26112.4	4964.8	834.47	12553.3	7475.33	13927.2	12110.4	4219.92	6412.82	4924.34	3190.8	4721.97	3841.68	3181.11	2086.64	4842.12	2547.69	3600.19	8102.25	1879.83	1868.94	4067.54	333.896
430.	hsa-miR-20a-5p	1222.56	617.966	447.44	1527.98	360.187	2395	1404.35	938.462	977.072	423.87	673.685	13142.1	12019	7016.66	7211.01	9845.3	10832.4	3484.18	17647	15079.2	11910	11342.3	8459.64	17032.6	6771.04	5210.65	355.215
431.	hsa-miR-106a-5p/17-5p	651.371	458.359	305.167	835.416	244.656	1205.7	488.47	702.506	798.618	348.179	748.311	6152.87	7255.46	4541.11	4035.66	5609.55	4939.66	2198.13	11252.2	9441.34	5716.69	6553.3	4643.46	11503.4	6390.03	4139.43	366.188
432.	hsa-miR-22-3p	1835.08	1661.55	2437.21	1543.24	1201.76	2315.37	875.176	1492.16	2017.83	2210.18	2010.59	2816.2	2661.82	1979.49	1896.54	2930.38	3193.93	1704.6	6803.04	4358.58	1413.39	2376.56	1889.48	6150.33	6439.08	3420.04	370.891
433.	hsa-miR-423-5p	2591.43	5741.76	7482.77	3893.52	4961.07	1622.64	34131.8	6163.02	9412.45	11323.4	6801.24	1839.72	1600.87	2197.03	2229.97	1739.22	1230.09	5883.63	1391.36	1295.06	769.399	1738.06	1661.9	2064.98	2068.62	3268.41	384.686
434.	hsa-miR-30e-5p	1303.57	593.411	1082.52	1925.7	1347.87	2264.65	1139.76	2421.9	2328.76	908.293	1103.01	3310.07	1989.83	1357.73	2148.11	3265.35	9148.07	2632.6	6896.49	3399.71	9122.83	7254.94	6355.33	8305.64	5173.29	3921.53	419.486
435.	hsa-miR-378a-3p/378c/378d/378e	2232.68	1915.29	2156.79	1758.74	1082.83	2272.85	1180.47	1588.68	1708.94	2210.18	3606.41	5052.16	4460.54	5680.62	6468.31	4476.03	4524.03	3027.77	8235.09	2999.81	1911.94	4319.85	2584.14	2464.45	2352.79	3703.08	433.595
436.	hsa-miR-93-5p	696.008	622.059	521.67	1155.3	289.962	1519.7	732.705	961.924	993.078	529.837	1982.15	5274.28	7308.55	4935.86	3592.02	6793.05	4858.34	2878.05	8057.19	8868.36	5310.87	6749.09	6706.35	14860.8	9321.92	6856.37	506.017
437.	hsa-miR-186-5p	1444.09	892.163	2719.69	3173.17	1863.23	3340.01	814.117	3355.67	4460.68	1044.54	1279.11	4274.76	3544.35	2524.68	4101.37	5040.33	5666.25	5265.45	6887.08	4427	5212.69	6558.96	5058.98	8325.55	9852.29	5692.77	580.321
438.	hsa-miR-16-5p	1182.06	757.111	1026.84	3141.13	1010.34	2988.89	1302.59	1856.14	2659.45	953.707	1269.79	16225.4	13863.5	11352.8	7950.26	13972.9	19323.7	6656.61	18853.7	27604.4	22223.7	27047.1	19886.7	23672.2	12451.6	9461.83	662.776
439.	hsa-miR-142-5p	4409.98	3110.29	4989.89	9442.91	6256.84	8154.61	1363.65	9158.05	9179.85	1710.62	4964.7	4861.31	3607.79	6338.65	4231.42	6251.92	9487.99	7900.22	15665.7	7871.69	7280.37	8213.46	5500.59	9975.63	11233.9	6990.86	689.425
440.	hsa-miR-182-5p	13433.3	12244.7	7919.9	5152.9	18812.4	6308.62	1282.23	13475.6	6465.57	9249.45	9216.58	13621.2	18729.1	12020	8056.1	8219.74	11187.9	6811.16	6422.89	11168.3	6899.13	7283.09	12100.4	3903.85	3698.64	7861.32	725.793
441.	hsa-miR-151a-3p	24605	12948.6	34784.9	24941.6	42249.5	26485.7	127877	32795.2	30894.4	35968.4	16320.7	19151.6	12256.2	17586.7	28234.9	11425.3	14730.8	31697.6	9926.86	5736.94	6873.51	7832.01	9321.36	2236.38	4277.43	7212.41	756.831
442.	hsa-miR-106b-3p	3149.4	2619.19	3680.56	3955.18	4185.2	4117.77	2768	5729.98	4753.9	8583.37	7335.91	5669.15	5165.42	6597.18	4075.32	5781.59	3985.94	7515.18	8540.4	4899.53	3039.32	4866.54	5938.02	5086.84	5190.06	8657.08	774.388
443.	hsa-miR-320a-3p/320b/320c/320d/320e	6303.75	13169.6	2420.71	5897.05	2351.41	2963.86	8487.17	4042.76	4953.81	4874.5	5280.5	3049.56	4921.22	7235.21	5547.82	4840.55	3386.79	5872.3	7940.01	5121.09	2623.64	5439.66	2892.55	4859.05	6413.77	7043.09	814.518
444.	hsa-miR-191-5p	4024.78	3990.18	2447.52	7064.25	2141.87	5169.39	2320.23	3693.52	3919.19	2618.91	4922.38	8144.23	18746.4	16445.9	10290.9	18866.7	7039.04	9274.99	17548.1	27154.1	7699.73	18536.1	15286.2	18759.3	15179.1	15424.2	838.346
445.	hsa-miR-363-3p	3315.54	2316.35	5404.34	8170.41	4480.82	7155.22	1160.12	8096.25	9638.58	5510.31	6693.39	5703.43	6378.12	6386.09	5513.23	6894.85	7071.44	10788.4	9467.16	6396.9	6619.6	9577.8	8718.67	9737.18	13616.8	12421.9	908.887
446.	hsa-miR-126-3p	6693.91	4559.03	12132.4	13408.8	7801.79	9674.74	19477.7	12326	15306.6	5586	7082.68	8037.28	6238.28	5590.15	7867.48	6598.02	12757.6	10065.6	7204.45	8133.68	8715.09	9150.02	8776.01	14518.2	22273.2	13391.8	931.46
447.	hsa-miR-30d-5p	7180.79	5643.54	9670.48	8885.87	12588.4	9843.28	20922.8	15118.6	12094.7	16697.4	16063.6	15754.8	19238.5	11788.2	12701	14521.8	15939.7	10490.9	16646.5	15429.2	14634.6	21309.8	16507.5	15741.1	10497.5	16302.2	1128.98
448.	hsa-miR-26a-5p	20344.6	14708.4	16326.4	27019.6	13982.7	27789	69342.4	26493.5	18178.9	20542.6	28492.3	27418.6	29159.1	33545	16269	18602.3	27603.1	25740.9	18223.3	33709.9	10815.3	16792.9	14178.2	22810.7	13842.7	17958	1170.99
449.	hsa-miR-21-5p	5117.56	2893.39	17186.2	9711.21	5965.74	11658.8	68039.8	8822.89	7781.5	3951.07	2599.86	17710.3	9199.72	10303.1	9735.66	11105.2	25240.1	9429.29	10902.5	9134.72	16309	14346.5	13939.7	18514.9	15654.4	15039.8	1224.91
450.	hsa-let-7b-5p	14604.6	31643.1	10210.7	12493.4	7409.89	12053.3	10359.6	9279.38	13663.3	17166.7	14352.2	6456.98	9934.64	14086.5	7816.52	8190.55	8332.68	17413.4	8775.57	10662.4	4682.48	8771.31	5210.1	13116.4	10554.5	12245.6	1257.21
451.	hsa-miR-7-5p	6577.36	2349.09	4437.29	5112	4370.95	10979.9	1994.59	5523.52	4738.92	3148.75	2907.93	10133.9	14896.5	11518.5	18981.8	12321	12740.5	7958.57	22378.6	9470.39	12893	10620.2	12316	8363.42	8486.82	13484.7	1259.09
452.	hsa-miR-103a-3p/107	3874.33	3143.03	1550.58	5304.9	1193.83	7082.49	1953.88	2980.96	3106.26	1786.31	4185.9	14612.7	25388.4	24285.9	15125.3	18386.1	11671.5	8061.52	33498.2	27739.1	10847.5	15370.3	12459.8	28366.6	19211.9	20069	1361.92
453.	hsa-let-7a-5p/7c-5p	54090.2	71851.9	31209.5	44141.5	20833.1	40697.1	19762.7	24957.7	33006.2	23418.8	47469.7	32734.3	51062	61106.4	37864.4	35257.1	20982.5	32634.5	10983.9	38837.6	10608.3	18279.6	16747.5	22527.9	14974.6	25615.2	1454.72
454.	hsa-miR-148a-3p	72929.6	19967.3	101680	45791.9	97289.1	75137.4	118800	89062.1	39974.8	44869.7	19569.9	56877.2	18721.3	26835	47595	25787.6	21584.2	45571.3	12185.7	13085.7	12919.6	11202.6	17405.3	8591.21	10566.5	17766.8	1573.54
455.	hsa-miR-140-3p	3555.26	2345	2228.95	3389.89	2096.56	4799.28	3073.29	5156.18	6081.07	4041.9	4915.33	22184.7	18243.8	15367	26111.4	11978.1	6356.69	18684.3	18537.2	9317.61	6654.93	8718.29	6955.43	16264.8	11731	17149.1	1654.43
456.	hsa-miR-101-3p	18296.3	5872.72	16289.3	16817.6	19998.3	25050.2	5169.64	21606.1	22896.3	3769.41	3965.44	48098.7	15837.8	19758.3	28603.3	19226.5	33375.9	17157.6	48008.8	14731.1	33130.2	21464.7	23865.8	20794	16748.3	23283.2	1700.21
457.	hsa-miR-92a-3p	101355	118846	113905	95871.3	160039	79729.9	31832	82933.9	70638.3	115777	207989	31239.6	53905.3	59382.8	33388.4	56142.2	39051.8	33737.5	31279.9	51867.8	23954.3	48268.9	50787.5	31757.1	21940.6	50378.2	1700.83
458.	hsa-miR-25-3p	30498.7	18841.8	38768.5	35502.3	31755.4	42730.2	8588.93	47651.1	44558.4	43931.1	63155.8	31687.1	40773.1	39825.4	28798.4	39532.5	28144.6	31559.4	40958.3	31818.6	21461	37844.6	41524.7	24010.5	27232.9	50121.6	1880.79
459.	hsa-miR-185-5p	11064.2	11180.7	1581.51	13919.4	1554.02	11567.1	1811.41	2340.12	2490.19	1862	1945.29	16268.2	21577.4	30080.7	21728.7	27821.5	12881.9	9701.74	31798.3	20453.4	8303.53	16115	13358.5	30217.5	35529.8	33237.6	2187.72
460.	hsa-let-7f-5p	91797	67747.1	51985.5	76511.5	38853.8	77707.4	35678.7	42688	58226.2	23645.9	34793.6	109926	113891	111421	117430	86922.5	64604.5	56038.1	24521.9	75503.9	40598.6	47115.3	50113.8	39722.4	28534.4	56896.2	2546.7
461.	hsa-let-7g-5p	24076.8	20965.8	20582.2	29549.7	11748	35571.3	16770.8	21264.9	20163.3	14911.1	31142.9	50771.7	55354.2	55353	37948.6	37594	35097	35472.3	43534.7	43657.7	24861.4	34871.3	30078.3	34320.8	34552.6	57698.4	2729.8
462.	hsa-miR-486-5p	276500	393534	197847	165843	220538	150306	81778	158280	128836	368812	220517	74945.8	69096.5	123170	69182.2	68264.7	61183.1	67788.7	134456	83026.3	29405	82558.4	63655.3	73841.2	62789.6	92788.4	2837.96
463.	hsa-let-7i-5p	42722.7	34638.8	60587.9	61570.5	42894	70054.7	82286.9	74309.5	98156.4	61536.8	100608	59046.8	83689.6	67389.2	89658.9	74254.3	65980.1	92670.3	92697.6	76952.8	80905.8	75918.8	64609.6	37910.8	65517.7	104298	2947.38
464.	hsa-miR-451a	69364.4	45569.9	128867	174935	124671	148235	59837.6	171514	236272	61627.7	43345.6	169917	144756	87539.2	209404	234709	289553	295554	128806	188981	455059	285335	342991	288587	370177	178665	2949.89
Supplementary table 2: Table shows the analyzed miRNS RPM vales per samples
